# Supplementary material for: Characterization data of reference cement CEM III/A 42.5N used for priority program DFG SPP 2005 “Opus Fluidum Futurum – Rheology of reactive, multiscale, multiphase construction materials”
Source: Data Brief. 2020 Apr 12;30:105524. doi: 10.1016/j.dib.2020.105524 (PMC7168750; doi:10.1016/j.dib.2020.105524)
Supplement: Supplementary file 1 [file mmc1.xlsx]

## Sheet: Fig. 2
	CaO	SiO2	Al2O3	Fe2O3	MgO	K2O	Na2O	TiO2	P2O5	SO3*	SO3**	Insoluble residue	Cl-	LOI
#1	--	--	--	--	--	--	--	--	--	--	--	--	--	--
#2	54.6	25.8	7.6	2.1	3.1	0.92	0.27	0.47	-	-	2.8	--	0.075	1.1
#3	54.3	26.2	8	1.6	3.3	0.9	0.3	0.5	0.2	--	3.1	--	--	1.42
#4	--	--	--	--	--	0.83	0.23	--	--	--	2.95	--	0.082	2.09
#5-sample1	55.85	25.97	7.42	1.78	3.04	0.75	0.27	0.56	0.08	2.72	2.81	0.88	0.078	1.06
#5-sample2	55.71	25.91	7.45	1.77	3.05	0.76	0.26	0.55	0.08	2.72	2.69	1.11	0.082	1.03
#5-sample3	55.8	25.95	7.46	1.78	3.04	0.75	0.27	0.56	0.08	2.73	--	--	0.082	1
#6	--	--	--	--	--	--	--	--	--	--	--	--	--	--
#7	--	--	--	--	--	--	--	--	--	--	--	--	--	--
#8	--	--	--	--	--	--	--	--	--	--	2.9	0.9	--	2.3

## Sheet: Fig. 3
	Density (kg/m\+(3))
#2	3.012
#3	3.01
#5-sample1	3.017
#5-sample2	3.02
	--

## Sheet: Fig. 4
	Specific surface area
	cm\+(2)/g
#3	4220
#4	4354
#5	4367
#8	4395

## Sheet: Fig. 5
	BET
	m\+(2)/g
#3-sample1	1.49
#3-sample2	1.54
#4	1.5115
#5	1.55
#7	1.72

## Sheet: Fig. 6a
Particles size	Volume	Particles size	Volume	Particles size	Volume
um	%	um	%	um	%
	Higher		Average		Lower
0.01066	0	0.01	-0.011	0.04	0
0.01211	0	0.1842	0.14509	0.07	0.02174
0.01376	0	0.35839	0.29538	0.1	0.03812
0.01563	0	0.53259	0.46027	0.2	0.07226
0.01776	0	0.70678	0.58606	0.3	0.12529
0.02018	0	0.88098	0.69008	0.4	0.14923
0.02293	0	1.05518	0.79633	0.5	0.17957
0.02605	0	1.22937	0.88456	0.6	0.23547
0.0296	0	1.40357	0.97045	0.7	0.31563
0.03363	0	1.57776	1.04705	0.8	0.4126
0.03821	0	1.75196	1.12156	0.9	0.47992
0.04341	0	1.92616	1.19073	1	0.52971
0.04932	0	2.10035	1.25547	1.1	0.57055
0.05603	0	2.27455	1.31522	1.2	0.6003
0.06366	0	2.44874	1.37049	1.3	0.64362
0.07233	0	2.62294	1.42278	1.4	0.67586
0.08218	0	2.79714	1.4683	1.6	0.72875
0.09337	3.76512e-05	2.97133	1.51336	1.8	0.78366
0.10608	0.00687	3.14553	1.55256	2	0.83531
0.12053	0.07812	3.31972	1.59211	2.2	0.88586
0.13694	0.15604	3.49392	1.63071	2.4	0.91278
0.15559	0.23241	3.66812	1.66771	2.6	0.94756
0.17677	0.30696	3.84231	1.70391	2.8	0.96551
0.20084	0.3791	4.01651	1.73955	3	0.99561
0.22819	0.44847	4.1907	1.77532	3.2	0.9978
0.25926	0.51477	4.3649	1.81091	3.4	1.02681
0.29456	0.57779	4.5391	1.84556	3.6	1.03901
0.33467	0.63747	4.71329	1.88071	3.8	1.05871
0.38024	0.69389	4.88749	1.91618	4	1.07412
0.43202	0.74731	5.06168	1.95143	4.3	1.0982
0.49084	0.7982	5.23588	1.98691	4.6	1.12461
0.55768	0.84727	5.41008	2.02287	5	1.17563
0.63361	0.89548	5.58427	2.05967	5.3	1.2034
0.71988	0.94413	5.75847	2.09423	5.6	1.24755
0.81791	0.99483	5.93266	2.12865	6	1.29636
0.92927	1.04955	6.10686	2.16288	6.5	1.34982
1.05581	1.11055	6.28106	2.19701	7	1.40964
1.19957	1.18029	6.45525	2.23087	7.5	1.47267
1.36291	1.26123	6.62945	2.26532	8	1.54105
1.54848	1.35545	6.80364	2.30005	8.5	1.59333
1.75933	1.46421	6.97784	2.33473	9	1.6524
1.99889	1.58763	7.15204	2.36907	10	1.72495
2.27106	1.72455	7.32623	2.40312	11	1.83177
2.5803	1.87319	7.50043	2.43717	12	1.92425
2.93164	2.03236	7.67462	2.47086	13	2.01132
3.33082	2.2024	7.84882	2.50433	14	2.10481
3.78435	2.38457	8.02302	2.53741	15	2.19863
4.29964	2.57911	8.19721	2.56939	16	2.28386
4.88509	2.78523	8.37141	2.6012	17	2.37229
5.55026	3.00407	8.5456	2.63309	18	2.4786
6.30601	3.23949	8.7198	2.66525	19	2.56737
7.16465	3.49599	8.894	2.69747	20	2.65042
8.14021	3.77827	9.06819	2.72893	21	2.75707
9.24861	4.08766	9.24239	2.7592	22	2.84547
10.5079	4.41894	9.41658	2.78898	23	2.92957
11.9387	4.75924	9.59078	2.81848	25	3.07209
13.5643	5.08938	9.76498	2.84799	28	3.20103
15.4113	5.38657	9.93917	2.8775	30	3.23573
17.5097	5.62501	10.1134	2.90794	32	3.21514
19.8939	5.77543	10.2876	2.93886	34	3.11585
22.6027	5.80672	10.4618	2.96951	36	2.96681
25.6804	5.68975	10.636	2.99969	38	2.79235
29.1771	5.40485	10.8102	3.02958	40	2.58067
33.15	4.95001	10.9843	3.05891	43	2.32502
37.6638	4.34497	11.1585	3.08746	45	2.04603
42.7922	3.62926	11.3327	3.11607	50	1.66383
48.6189	2.85656	11.5069	3.14434	53	1.24024
55.239	2.08748	11.6811	3.17156	56	0.96165
62.7605	1.38291	11.8553	3.19874	60	0.62226
71.3062	0.79673	12.0295	3.22528	63	0.41063
81.0155	0.36761	12.2037	3.25171	66	0.27686
92.0468	0.11188	12.3779	3.27814	71	0.12738
104.58	0.00961	12.5521	3.30419	75	0
118.82	0.000138925	12.7263	3.3301	80	0
134.999	0	12.9005	3.35566	85	0
153.381	0	13.0747	3.38112	90	0
174.266	0	13.2489	3.40579	95	0
197.994	0	13.4231	3.42935	100	0
224.954	0	13.5973	3.45271	112	0
255.584	0	13.7715	3.47502	125	0
290.385	0	13.9457	3.4973	130	0
329.925	0	14.1199	3.51943	140	0
374.849	0	14.2941	3.54147	150	0
425.889	0	14.4683	3.56347	160	0
483.88	0	14.6425	3.5855	170	0
549.766	0	14.8167	3.60753	180	0
624.624	0	14.9909	3.62946	190	0
709.675	0	15.1651	3.65039	200	0
806.307	0	15.3392	3.66983	212	0
916.096	0	15.5134	3.68858	224	0
1040.83	0	15.6876	3.70685	240	0
1182.56	0	15.8618	3.72516	250	0
1343.58	0	16.036	3.74349	280	0
1526.52	0	16.2102	3.76188	300	0
1734.38	0	16.3844	3.78027	315	0
1970.54	0	16.5586	3.79779	355	0
2238.85	0	16.7328	3.81522	400	0
2543.7	0	16.907	3.83265	425	0
2890.06	0	17.0812	3.85006	450	0
3283.58	0	17.2554	3.86726	500	0
--	--	17.4296	3.88368	--	--
		17.6038	3.8981	--	--
		17.778	3.91194	--	--
		17.9522	3.92579	--	--
		18.1264	3.93919	--	--
		18.3006	3.95243	--	--
		18.4748	3.96567	--	--
		18.649	3.97891	--	--
		18.8232	3.9916	--	--
		18.9974	4.00353	--	--
		19.1716	4.01518	--	--
		19.3458	4.02683	--	--
		19.52	4.03848	--	--
		19.6942	4.05013	--	--
		19.8683	4.0616	--	--
		20.0425	4.07078	--	--
		20.2167	4.07828	--	--
		20.3909	4.08578	--	--
		20.5651	4.09328	--	--
		20.7393	4.10061	--	--
		20.9135	4.1071	--	--
		21.0877	4.11385	--	--
		21.2619	4.12047	--	--
		21.4361	4.12632	--	--
		21.6103	4.13218	--	--
		21.7845	4.13792	--	--
		21.9587	4.14354	--	--
		22.1329	4.14794	--	--
		22.3071	4.15196	--	--
		22.4813	4.15598	--	--
		22.6555	4.15962	--	--
		22.8297	4.16184	--	--
		23.0039	4.16295	--	--
		23.1781	4.16328	--	--
		23.3523	4.1636	--	--
		23.5265	4.16392	--	--
		23.7007	4.16425	--	--
		23.8748	4.1644	--	--
		24.0491	4.16419	--	--
		24.2232	4.16314	--	--
		24.3974	4.16175	--	--
		24.5716	4.16035	--	--
		24.7458	4.15895	--	--
		24.92	4.15755	--	--
		25.0942	4.15521	--	--
		25.2684	4.15244	--	--
		25.4426	4.14966	--	--
		25.6168	4.14688	--	--
		25.791	4.14342	--	--
		25.9652	4.13956	--	--
		26.1394	4.1357	--	--
		26.3136	4.13119	--	--
		26.4878	4.12571	--	--
		26.662	4.12024	--	--
		26.8362	4.11477	--	--
		27.0104	4.10929	--	--
		27.1846	4.10382	--	--
		27.3588	4.09835	--	--
		27.533	4.09156	--	--
		27.7072	4.0844	--	--
		27.8814	4.07725	--	--
		28.0556	4.06985	--	--
		28.2297	4.06196	--	--
		28.4039	4.05407	--	--
		28.5781	4.04617	--	--
		28.7523	4.03812	--	--
		28.9265	4.02969	--	--
		29.1007	4.02127	--	--
		29.2749	4.01238	--	--
		29.4491	4.00313	--	--
		29.6233	3.99389	--	--
		29.7975	3.98464	--	--
		29.9717	3.97539	--	--
		30.1459	3.965	--	--
		30.3201	3.9541	--	--
		30.4943	3.94309	--	--
		30.6685	3.93208	--	--
		30.8427	3.92107	--	--
		31.0169	3.91006	--	--
		31.1911	3.8985	--	--
		31.3653	3.88643	--	--
		31.5395	3.87425	--	--
		31.7137	3.86158	--	--
		31.8879	3.84891	--	--
		32.0621	3.83581	--	--
		32.2363	3.82191	--	--
		32.4105	3.80801	--	--
		32.5847	3.79411	--	--
		32.7589	3.78021	--	--
		32.933	3.76631	--	--
		33.1072	3.75239	--	--
		33.2814	3.73809	--	--
		33.4556	3.72367	--	--
		33.6298	3.70924	--	--
		33.804	3.69482	--	--
		33.9782	3.6804	--	--
		34.1524	3.66478	--	--
		34.3266	3.649	--	--
		34.5008	3.63321	--	--
		34.675	3.61711	--	--
		34.8492	3.60063	--	--
		35.0234	3.58414	--	--
		35.1976	3.56766	--	--
		35.3718	3.55084	--	--
		35.546	3.53355	--	--
		35.7202	3.51626	--	--
		35.8944	3.49896	--	--
		36.0686	3.48169	--	--
		36.2428	3.46445	--	--
		36.417	3.44739	--	--
		36.5912	3.43032	--	--
		36.7654	3.41325	--	--
		36.9395	3.39619	--	--
		37.1138	3.37912	--	--
		37.2879	3.36205	--	--
		37.4621	3.34499	--	--
		37.6363	3.32792	--	--
		37.8105	3.31074	--	--
		37.9847	3.29349	--	--
		38.1589	3.27456	--	--
		38.3331	3.25551	--	--
		38.5073	3.23646	--	--
		38.6815	3.2174	--	--
		38.8557	3.19835	--	--
		39.0299	3.1793	--	--
		39.2041	3.16025	--	--
		39.3783	3.1412	--	--
		39.5525	3.12215	--	--
		39.7267	3.1031	--	--
		39.9009	3.08436	--	--
		40.0751	3.06634	--	--
		40.2493	3.0486	--	--
		40.4235	3.03081	--	--
		40.5977	3.01302	--	--
		40.7719	2.99522	--	--
		40.9461	2.97743	--	--
		41.1203	2.95964	--	--
		41.2944	2.94184	--	--
		41.4686	2.92405	--	--
		41.6428	2.90626	--	--
		41.817	2.8882	--	--
		41.9912	2.87006	--	--
		42.1654	2.85192	--	--
		42.3396	2.83379	--	--
		42.5138	2.81565	--	--
		42.688	2.79752	--	--
		42.8622	2.77945	--	--
		43.0364	2.76097	--	--
		43.2106	2.74054	--	--
		43.3848	2.72011	--	--
		43.559	2.69967	--	--
		43.7332	2.67937	--	--
		43.9074	2.65928	--	--
		44.0816	2.63919	--	--
		44.2558	2.6191	--	--
		44.43	2.59901	--	--
		44.6042	2.57892	--	--
		44.7784	2.55884	--	--
		44.9526	2.53875	--	--
		45.1268	2.52062	--	--
		45.301	2.50322	--	--
		45.4752	2.48582	--	--
		45.6493	2.46839	--	--
		45.8235	2.45105	--	--
		45.9978	2.43369	--	--
		46.1719	2.41633	--	--
		46.3461	2.39897	--	--
		46.5203	2.38161	--	--
		46.6945	2.36425	--	--
		46.8687	2.34689	--	--
		47.0429	2.32953	--	--
		47.2171	2.31217	--	--
		47.3913	2.29481	--	--
		47.5655	2.27745	--	--
		47.7397	2.26009	--	--
		47.9139	2.24273	--	--
		48.0881	2.22566	--	--
		48.2623	2.20864	--	--
		48.4365	2.19161	--	--
		48.6107	2.17459	--	--
		48.7849	2.15796	--	--
		48.9591	2.14134	--	--
		49.1333	2.12473	--	--
		49.3075	2.10812	--	--
		49.4817	2.0915	--	--
		49.6559	2.07489	--	--
		49.8301	2.05828	--	--
		50.0042	2.04159	--	--
		50.1784	2.02195	--	--
		50.3526	2.00243	--	--
		50.5268	1.98295	--	--
		50.701	1.96347	--	--
		50.8752	1.944	--	--
		51.0494	1.92452	--	--
		51.2236	1.90504	--	--
		51.3978	1.88556	--	--
		51.572	1.86609	--	--
		51.7462	1.84661	--	--
		51.9204	1.82733	--	--
		52.0946	1.80814	--	--
		52.2688	1.78895	--	--
		52.443	1.76977	--	--
		52.6172	1.75112	--	--
		52.7914	1.73304	--	--
		52.9656	1.71498	--	--
		53.1398	1.69862	--	--
		53.314	1.68268	--	--
		53.4882	1.66674	--	--
		53.6624	1.6508	--	--
		53.8366	1.63486	--	--
		54.0108	1.61892	--	--
		54.185	1.60298	--	--
		54.3591	1.58704	--	--
		54.5333	1.5711	--	--
		54.7075	1.55516	--	--
		54.8817	1.53922	--	--
		55.0559	1.52328	--	--
		55.2301	1.50756	--	--
		55.4043	1.49258	--	--
		55.5785	1.47763	--	--
		55.7527	1.46267	--	--
		55.9269	1.44772	--	--
		56.1011	1.43288	--	--
		56.2753	1.41813	--	--
		56.4495	1.40338	--	--
		56.6237	1.38863	--	--
		56.7979	1.37387	--	--
		56.9721	1.35912	--	--
		57.1463	1.34437	--	--
		57.3205	1.32962	--	--
		57.4947	1.31486	--	--
		57.6689	1.30011	--	--
		57.8431	1.28549	--	--
		58.0173	1.27107	--	--
		58.1915	1.25664	--	--
		58.3657	1.24222	--	--
		58.5399	1.22779	--	--
		58.7141	1.21336	--	--
		58.8882	1.19894	--	--
		59.0624	1.18492	--	--
		59.2366	1.17094	--	--
		59.4108	1.15695	--	--
		59.585	1.14297	--	--
		59.7592	1.12898	--	--
		59.9334	1.115	--	--
		60.1076	1.10108	--	--
		60.2818	1.08716	--	--
		60.456	1.07295	--	--
		60.6302	1.05919	--	--
		60.8044	1.04574	--	--
		60.9786	1.03229	--	--
		61.1528	1.01884	--	--
		61.327	1.00539	--	--
		61.5012	0.99194	--	--
		61.6754	0.9785	--	--
		61.8496	0.96505	--	--
		62.0238	0.9516	--	--
		62.198	0.93815	--	--
		62.3722	0.9247	--	--
		62.5464	0.91125	--	--
		62.7206	0.89781	--	--
		62.8948	0.88484	--	--
		63.069	0.87256	--	--
		63.2431	0.86113	--	--
		63.4173	0.8497	--	--
		63.5915	0.83849	--	--
		63.7657	0.82728	--	--
		63.9399	0.81607	--	--
		64.1141	0.80486	--	--
		64.2883	0.79365	--	--
		64.4625	0.78244	--	--
		64.6367	0.77123	--	--
		64.8109	0.76002	--	--
		64.9851	0.74881	--	--
		65.1593	0.7376	--	--
		65.3335	0.72639	--	--
		65.5077	0.71518	--	--
		65.6819	0.70397	--	--
		65.8561	0.69276	--	--
		66.0303	0.68165	--	--
		66.2045	0.67106	--	--
		66.3787	0.66046	--	--
		66.5529	0.65031	--	--
		66.7271	0.64046	--	--
		66.9013	0.63062	--	--
		67.0755	0.62135	--	--
		67.2497	0.61208	--	--
		67.4239	0.60281	--	--
		67.5981	0.59353	--	--
		67.7722	0.58426	--	--
		67.9464	0.57499	--	--
		68.1206	0.56572	--	--
		68.2948	0.55645	--	--
		68.469	0.54718	--	--
		68.6432	0.53791	--	--
		68.8174	0.52863	--	--
		68.9916	0.51936	--	--
		69.1658	0.51009	--	--
		69.34	0.50263	--	--
		69.5142	0.49536	--	--
		69.6884	0.48814	--	--
		69.8626	0.48099	--	--
		70.0368	0.47384	--	--
		70.211	0.46669	--	--
		70.3852	0.45954	--	--
		70.5594	0.45239	--	--
		70.7336	0.44524	--	--
		70.9078	0.43809	--	--
		71.082	0.4308	--	--
		71.2562	0.42335	--	--
		71.4304	0.41634	--	--
		71.6046	0.4095	--	--
		71.7788	0.40266	--	--
		71.953	0.39581	--	--
		72.1272	0.38897	--	--
		72.3013	0.38213	--	--
		72.4755	0.37529	--	--
		72.6497	0.36845	--	--
		72.8239	0.36161	--	--
		72.9981	0.35494	--	--
		73.1723	0.34859	--	--
		73.3465	0.34224	--	--
		73.5207	0.3359	--	--
		73.6949	0.32955	--	--
		73.8691	0.32321	--	--
		74.0433	0.31686	--	--
		74.2175	0.31051	--	--
		74.3917	0.30417	--	--
		74.5659	0.29782	--	--
		74.7401	0.29148	--	--
		74.9143	0.28513	--	--
		75.0885	0.27957	--	--
		75.2627	0.27476	--	--
		75.4369	0.26995	--	--
		75.6111	0.26515	--	--
		75.7853	0.26034	--	--
		75.9595	0.25553	--	--
		76.1337	0.25145	--	--
		76.3079	0.2476	--	--
		76.4821	0.24376	--	--
		76.6562	0.23997	--	--
		76.8304	0.23617	--	--
		77.0046	0.23238	--	--
		77.1788	0.22859	--	--
		77.353	0.2248	--	--
		77.5272	0.22101	--	--
		77.7014	0.21721	--	--
		77.8756	0.21342	--	--
		78.0498	0.20963	--	--
		78.224	0.20584	--	--
		78.3982	0.20205	--	--
		78.5724	0.19825	--	--
		78.7466	0.19446	--	--
		78.9208	0.19067	--	--
		79.095	0.18688	--	--
		79.2692	0.18308	--	--
		79.4434	0.17932	--	--
		79.6176	0.17602	--	--
		79.7918	0.17273	--	--
		79.966	0.16943	--	--
		80.1402	0.16627	--	--
		80.3144	0.16326	--	--
		80.4886	0.16026	--	--
		80.6628	0.15725	--	--
		80.837	0.15424	--	--
		81.0111	0.15124	--	--
		81.1853	0.14874	--	--
		81.3595	0.14626	--	--
		81.5337	0.14377	--	--
		81.7079	0.14129	--	--
		81.8821	0.1388	--	--
		82.0563	0.13632	--	--
		82.2305	0.13384	--	--
		82.4047	0.13135	--	--
		82.5789	0.12887	--	--
		82.7531	0.12639	--	--
		82.9273	0.1239	--	--
		83.1015	0.12142	--	--
		83.2757	0.11893	--	--
		83.4499	0.11645	--	--
		83.6241	0.11397	--	--
		83.7983	0.11148	--	--
		83.9725	0.10904	--	--
		84.1467	0.10667	--	--
		84.3209	0.10429	--	--
		84.4951	0.10192	--	--
		84.6693	0.09954	--	--
		84.8435	0.09717	--	--
		85.0177	0.09481	--	--
		85.1919	0.09264	--	--
		85.366	0.09046	--	--
		85.5402	0.08829	--	--
		85.7144	0.08611	--	--
		85.8886	0.08393	--	--
		86.0628	0.08176	--	--
		86.237	0.07958	--	--
		86.4112	0.07747	--	--
		86.5854	0.07627	--	--
		86.7596	0.07508	--	--
		86.9338	0.07388	--	--
		87.108	0.07268	--	--
		87.2822	0.07149	--	--
		87.4564	0.07029	--	--
		87.6306	0.0691	--	--
		87.8048	0.0679	--	--
		87.979	0.06674	--	--
		88.1532	0.06562	--	--
		88.3274	0.06451	--	--
		88.5016	0.06339	--	--
		88.6758	0.06227	--	--
		88.85	0.06115	--	--
		89.0242	0.06004	--	--
		89.1984	0.05892	--	--
		89.3726	0.0578	--	--
		89.5468	0.05669	--	--
		89.7209	0.05557	--	--
		89.8951	0.05445	--	--
		90.0693	0.05333	--	--
		90.2435	0.05222	--	--
		90.4177	0.0511	--	--
		90.5919	0.04998	--	--
		90.7661	0.04886	--	--
		90.9403	0.04775	--	--
		91.1145	0.04663	--	--
		91.2887	0.04554	--	--
		91.4629	0.04449	--	--
		91.6371	0.04344	--	--
		91.8113	0.04238	--	--
		91.9855	0.04133	--	--
		92.1597	0.04056	--	--
		92.3339	0.04001	--	--
		92.5081	0.03947	--	--
		92.6823	0.03892	--	--
		92.8565	0.03837	--	--
		93.0307	0.03782	--	--
		93.2049	0.03727	--	--
		93.3791	0.03672	--	--
		93.5533	0.03617	--	--
		93.7275	0.03562	--	--
		93.9017	0.03507	--	--
		94.0758	0.03453	--	--
		94.25	0.03398	--	--
		94.4242	0.03343	--	--
		94.5984	0.03288	--	--
		94.7726	0.03233	--	--
		94.9468	0.03178	--	--
		95.121	0.03141	--	--
		95.2952	0.03111	--	--
		95.4694	0.03081	--	--
		95.6436	0.03051	--	--
		95.8178	0.03021	--	--
		95.992	0.02991	--	--
		96.1662	0.02961	--	--
		96.3404	0.02931	--	--
		96.5146	0.02901	--	--
		96.6888	0.02873	--	--
		96.863	0.02846	--	--
		97.0372	0.02819	--	--
		97.2114	0.02791	--	--
		97.3856	0.02764	--	--
		97.5598	0.02736	--	--
		97.734	0.02709	--	--
		97.9082	0.02681	--	--
		98.0824	0.02654	--	--
		98.2566	0.02632	--	--
		98.4307	0.0261	--	--
		98.6049	0.02588	--	--
		98.7791	0.02566	--	--
		98.9533	0.02545	--	--
		99.1275	0.02523	--	--
		99.3017	0.02501	--	--
		99.4759	0.0248	--	--
		99.6501	0.02458	--	--
		99.8243	0.02436	--	--
		99.9985	0.02414	--	--
		100.173	0.02393	--	--
		100.347	0.02371	--	--
		100.521	0.02349	--	--
		100.695	0.02327	--	--
		100.869	0.02306	--	--
		101.044	0.02284	--	--
		101.218	0.02266	--	--
		101.392	0.02251	--	--
		101.566	0.02235	--	--
		101.74	0.0222	--	--
		101.915	0.02205	--	--
		102.089	0.02189	--	--
		102.263	0.02174	--	--
		102.437	0.02158	--	--
		102.611	0.02143	--	--
		102.786	0.02127	--	--
		102.96	0.02112	--	--
		103.134	0.02096	--	--
		103.308	0.02081	--	--
		103.482	0.02066	--	--
		103.657	0.0205	--	--
		103.831	0.02035	--	--
		104.005	0.02019	--	--
		104.179	0.02004	--	--
		104.353	0.01988	--	--
		104.528	0.01973	--	--
		104.702	0.0197	--	--
		104.876	0.01974	--	--
		105.05	0.01977	--	--
		105.224	0.0198	--	--
		105.399	0.01983	--	--
		105.573	0.01987	--	--
		105.747	0.0199	--	--
		105.921	0.01993	--	--
		106.095	0.01996	--	--
		106.27	0.01999	--	--
		106.444	0.02002	--	--
		106.618	0.02005	--	--
		106.792	0.02009	--	--
		106.966	0.02012	--	--
		107.141	0.02015	--	--
		107.315	0.02018	--	--
		107.489	0.02021	--	--
		107.663	0.02024	--	--
		107.837	0.02027	--	--
		108.012	0.0203	--	--
		108.186	0.02034	--	--
		108.36	0.02037	--	--
		108.534	0.0204	--	--
		108.708	0.02043	--	--
		108.882	0.02046	--	--
		109.057	0.02049	--	--
		109.231	0.02052	--	--
		109.405	0.02055	--	--
		109.579	0.02058	--	--
		109.753	0.02062	--	--
		109.928	0.02065	--	--
		110.102	0.02068	--	--
		110.276	0.02071	--	--
		110.45	0.02074	--	--
		110.624	0.02077	--	--
		110.799	0.0208	--	--
		110.973	0.02083	--	--
		111.147	0.02095	--	--
		111.321	0.02109	--	--
		111.495	0.02123	--	--
		111.67	0.02136	--	--
		111.844	0.0215	--	--
		112.018	0.02164	--	--
		112.192	0.02178	--	--
		112.366	0.02191	--	--
		112.541	0.02205	--	--
		112.715	0.02219	--	--
		112.889	0.02232	--	--
		113.063	0.02246	--	--
		113.237	0.0226	--	--
		113.412	0.02273	--	--
		113.586	0.02287	--	--
		113.76	0.02301	--	--
		113.934	0.02314	--	--
		114.108	0.02328	--	--
		114.283	0.02342	--	--
		114.457	0.02355	--	--
		114.631	0.02369	--	--
		114.805	0.02383	--	--
		114.979	0.02396	--	--
		115.154	0.0241	--	--
		115.328	0.02424	--	--
		115.502	0.02437	--	--
		115.676	0.02451	--	--
		115.85	0.02465	--	--
		116.025	0.02478	--	--
		116.199	0.02492	--	--
		116.373	0.02505	--	--
		116.547	0.02517	--	--
		116.721	0.02528	--	--
		116.896	0.0254	--	--
		117.07	0.02551	--	--
		117.244	0.02563	--	--
		117.418	0.02575	--	--
		117.592	0.02586	--	--
		117.766	0.02598	--	--
		117.941	0.0261	--	--
		118.115	0.02621	--	--
		118.289	0.02633	--	--
		118.463	0.02645	--	--
		118.637	0.02656	--	--
		118.812	0.02668	--	--
		118.986	0.02681	--	--
		119.16	0.02694	--	--
		119.334	0.02708	--	--
		119.508	0.02721	--	--
		119.683	0.02734	--	--
		119.857	0.02747	--	--
		120.031	0.02761	--	--
		120.205	0.02774	--	--
		120.379	0.02787	--	--
		120.554	0.028	--	--
		120.728	0.02814	--	--
		120.902	0.02827	--	--
		121.076	0.0284	--	--
		121.25	0.02853	--	--
		121.425	0.02867	--	--
		121.599	0.0288	--	--
		121.773	0.02893	--	--
		121.947	0.02912	--	--
		122.121	0.02931	--	--
		122.296	0.0295	--	--
		122.47	0.02969	--	--
		122.644	0.02989	--	--
		122.818	0.03008	--	--
		122.992	0.03027	--	--
		123.167	0.03047	--	--
		123.341	0.03066	--	--
		123.515	0.03085	--	--
		123.689	0.03104	--	--
		123.863	0.03124	--	--
		124.038	0.03143	--	--
		124.212	0.03162	--	--
		124.386	0.03181	--	--
		124.56	0.03201	--	--
		124.734	0.0322	--	--
		124.909	0.03239	--	--
		125.083	0.03259	--	--
		125.257	0.03278	--	--
		125.431	0.03297	--	--
		125.605	0.03316	--	--
		125.78	0.03336	--	--
		125.954	0.03355	--	--
		126.128	0.03374	--	--
		126.302	0.03393	--	--
		126.476	0.03413	--	--
		126.65	0.03432	--	--
		126.825	0.03451	--	--
		126.999	0.03471	--	--
		127.173	0.0349	--	--
		127.347	0.03509	--	--
		127.521	0.03528	--	--
		127.696	0.03548	--	--
		127.87	0.03564	--	--
		128.044	0.03581	--	--
		128.218	0.03598	--	--
		128.392	0.03615	--	--
		128.567	0.03631	--	--
		128.741	0.03648	--	--
		128.915	0.03665	--	--
		129.089	0.03682	--	--
		129.263	0.03699	--	--
		129.438	0.03715	--	--
		129.612	0.03732	--	--
		129.786	0.03749	--	--
		129.96	0.03766	--	--
		130.134	0.03782	--	--
		130.309	0.03799	--	--
		130.483	0.03816	--	--
		130.657	0.03833	--	--
		130.831	0.03849	--	--
		131.005	0.03866	--	--
		131.18	0.03883	--	--
		131.354	0.039	--	--
		131.528	0.03916	--	--
		131.702	0.03933	--	--
		131.876	0.0395	--	--
		132.051	0.03967	--	--
		132.225	0.03983	--	--
		132.399	0.04	--	--
		132.573	0.04017	--	--
		132.747	0.04034	--	--
		132.922	0.0405	--	--
		133.096	0.04067	--	--
		133.27	0.04084	--	--
		133.444	0.04101	--	--
		133.618	0.04117	--	--
		133.793	0.0413	--	--
		133.967	0.0414	--	--
		134.141	0.04149	--	--
		134.315	0.04159	--	--
		134.489	0.04169	--	--
		134.664	0.04178	--	--
		134.838	0.04188	--	--
		135.012	0.04197	--	--
		135.186	0.04207	--	--
		135.36	0.04216	--	--
		135.534	0.04226	--	--
		135.709	0.04235	--	--
		135.883	0.04245	--	--
		136.057	0.04255	--	--
		136.231	0.04264	--	--
		136.405	0.04274	--	--
		136.58	0.04283	--	--
		136.754	0.04293	--	--
		136.928	0.04302	--	--
		137.102	0.04312	--	--
		137.276	0.04321	--	--
		137.451	0.04331	--	--
		137.625	0.04341	--	--
		137.799	0.0435	--	--
		137.973	0.0436	--	--
		138.147	0.04369	--	--
		138.322	0.04379	--	--
		138.496	0.04388	--	--
		138.67	0.04398	--	--
		138.844	0.04408	--	--
		139.018	0.04417	--	--
		139.193	0.04427	--	--
		139.367	0.04436	--	--
		139.541	0.04446	--	--
		139.715	0.04455	--	--
		139.889	0.04465	--	--
		140.064	0.04474	--	--
		140.238	0.04482	--	--
		140.412	0.0449	--	--
		140.586	0.04497	--	--
		140.76	0.04505	--	--
		140.935	0.04512	--	--
		141.109	0.0452	--	--
		141.283	0.04527	--	--
		141.457	0.04535	--	--
		141.631	0.04542	--	--
		141.806	0.0455	--	--
		141.98	0.04557	--	--
		142.154	0.04565	--	--
		142.328	0.04572	--	--
		142.502	0.0458	--	--
		142.677	0.04587	--	--
		142.851	0.04595	--	--
		143.025	0.04602	--	--
		143.199	0.0461	--	--
		143.373	0.04617	--	--
		143.548	0.04625	--	--
		143.722	0.04632	--	--
		143.896	0.0464	--	--
		144.07	0.04647	--	--
		144.244	0.04655	--	--
		144.418	0.04662	--	--
		144.593	0.0467	--	--
		144.767	0.04677	--	--
		144.941	0.04685	--	--
		145.115	0.04692	--	--
		145.289	0.047	--	--
		145.464	0.04707	--	--
		145.638	0.04715	--	--
		145.812	0.04722	--	--
		145.986	0.0473	--	--
		146.16	0.04737	--	--
		146.335	0.04745	--	--
		146.509	0.04752	--	--
		146.683	0.0476	--	--
		146.857	0.04764	--	--
		147.031	0.04763	--	--
		147.206	0.04761	--	--
		147.38	0.0476	--	--
		147.554	0.04758	--	--
		147.728	0.04757	--	--
		147.902	0.04755	--	--
		148.077	0.04753	--	--
		148.251	0.04752	--	--
		148.425	0.0475	--	--
		148.599	0.04749	--	--
		148.773	0.04747	--	--
		148.948	0.04746	--	--
		149.122	0.04744	--	--
		149.296	0.04743	--	--
		149.47	0.04741	--	--
		149.644	0.0474	--	--
		149.819	0.04738	--	--
		149.993	0.04736	--	--
		150.167	0.04735	--	--
		150.341	0.04733	--	--
		150.515	0.04732	--	--
		150.69	0.0473	--	--
		150.864	0.04729	--	--
		151.038	0.04727	--	--
		151.212	0.04726	--	--
		151.386	0.04724	--	--
		151.561	0.04723	--	--
		151.735	0.04721	--	--
		151.909	0.0472	--	--
		152.083	0.04718	--	--
		152.257	0.04716	--	--
		152.431	0.04715	--	--
		152.606	0.04713	--	--
		152.78	0.04712	--	--
		152.954	0.0471	--	--
		153.128	0.04709	--	--
		153.302	0.04707	--	--
		153.477	0.04706	--	--
		153.651	0.04704	--	--
		153.825	0.04702	--	--
		153.999	0.047	--	--
		154.173	0.04698	--	--
		154.348	0.04695	--	--
		154.522	0.04693	--	--
		154.696	0.0469	--	--
		154.87	0.04688	--	--
		155.044	0.04686	--	--
		155.219	0.04683	--	--
		155.393	0.04681	--	--
		155.567	0.04679	--	--
		155.741	0.04676	--	--
		155.915	0.04674	--	--
		156.09	0.04671	--	--
		156.264	0.04669	--	--
		156.438	0.04667	--	--
		156.612	0.04664	--	--
		156.786	0.04662	--	--
		156.961	0.04659	--	--
		157.135	0.04657	--	--
		157.309	0.04655	--	--
		157.483	0.04652	--	--
		157.657	0.0465	--	--
		157.832	0.04647	--	--
		158.006	0.04645	--	--
		158.18	0.04643	--	--
		158.354	0.0464	--	--
		158.528	0.04638	--	--
		158.703	0.04635	--	--
		158.877	0.04633	--	--
		159.051	0.04631	--	--
		159.225	0.04628	--	--
		159.399	0.04626	--	--
		159.574	0.04624	--	--
		159.748	0.04621	--	--
		159.922	0.04619	--	--
		160.096	0.04616	--	--
		160.27	0.04614	--	--
		160.445	0.04612	--	--
		160.619	0.04609	--	--
		160.793	0.04607	--	--
		160.967	0.04604	--	--
		161.141	0.04602	--	--
		161.315	0.04591	--	--
		161.49	0.04577	--	--
		161.664	0.04562	--	--
		161.838	0.04547	--	--
		162.012	0.04533	--	--
		162.186	0.04518	--	--
		162.361	0.04503	--	--
		162.535	0.04489	--	--
		162.709	0.04474	--	--
		162.883	0.04459	--	--
		163.057	0.04445	--	--
		163.232	0.0443	--	--
		163.406	0.04415	--	--
		163.58	0.044	--	--
		163.754	0.04386	--	--
		163.928	0.04371	--	--
		164.103	0.04356	--	--
		164.277	0.04342	--	--
		164.451	0.04327	--	--
		164.625	0.04312	--	--
		164.799	0.04298	--	--
		164.974	0.04283	--	--
		165.148	0.04268	--	--
		165.322	0.04254	--	--
		165.496	0.04239	--	--
		165.67	0.04224	--	--
		165.845	0.0421	--	--
		166.019	0.04195	--	--
		166.193	0.0418	--	--
		166.367	0.04166	--	--
		166.541	0.04151	--	--
		166.716	0.04136	--	--
		166.89	0.04121	--	--
		167.064	0.04107	--	--
		167.238	0.04092	--	--
		167.412	0.04077	--	--
		167.587	0.04063	--	--
		167.761	0.04048	--	--
		167.935	0.04033	--	--
		168.109	0.04019	--	--
		168.283	0.04004	--	--
		168.458	0.03989	--	--
		168.632	0.03975	--	--
		168.806	0.0396	--	--
		168.98	0.03946	--	--
		169.154	0.03933	--	--
		169.329	0.03919	--	--
		169.503	0.03906	--	--
		169.677	0.03893	--	--
		169.851	0.0388	--	--
		170.025	0.03866	--	--
		170.2	0.03853	--	--
		170.374	0.0384	--	--
		170.548	0.03827	--	--
		170.722	0.03814	--	--
		170.896	0.038	--	--
		171.07	0.03787	--	--
		171.245	0.03774	--	--
		171.419	0.03761	--	--
		171.593	0.03747	--	--
		171.767	0.03734	--	--
		171.941	0.03721	--	--
		172.116	0.03708	--	--
		172.29	0.03694	--	--
		172.464	0.03681	--	--
		172.638	0.03668	--	--
		172.812	0.03655	--	--
		172.987	0.03641	--	--
		173.161	0.03628	--	--
		173.335	0.03615	--	--
		173.509	0.03602	--	--
		173.683	0.03588	--	--
		173.858	0.03575	--	--
		174.032	0.03562	--	--
		174.206	0.03549	--	--
		174.38	0.03536	--	--
		174.554	0.03522	--	--
		174.729	0.03509	--	--
		174.903	0.03496	--	--
		175.077	0.03483	--	--
		175.251	0.03469	--	--
		175.425	0.03456	--	--
		175.6	0.03443	--	--
		175.774	0.0343	--	--
		175.948	0.03416	--	--
		176.122	0.03403	--	--
		176.296	0.0339	--	--
		176.471	0.03377	--	--
		176.645	0.03363	--	--
		176.819	0.0335	--	--
		176.993	0.03335	--	--
		177.167	0.03319	--	--
		177.342	0.03303	--	--
		177.516	0.03287	--	--
		177.69	0.03271	--	--
		177.864	0.03254	--	--
		178.038	0.03238	--	--
		178.213	0.03222	--	--
		178.387	0.03206	--	--
		178.561	0.0319	--	--
		178.735	0.03174	--	--
		178.909	0.03157	--	--
		179.083	0.03141	--	--
		179.258	0.03125	--	--
		179.432	0.03109	--	--
		179.606	0.03093	--	--
		179.78	0.03076	--	--
		179.954	0.0306	--	--
		180.129	0.03044	--	--
		180.303	0.03028	--	--
		180.477	0.03012	--	--
		180.651	0.02995	--	--
		180.825	0.02979	--	--
		181	0.02963	--	--
		181.174	0.02947	--	--
		181.348	0.02931	--	--
		181.522	0.02914	--	--
		181.696	0.02898	--	--
		181.871	0.02882	--	--
		182.045	0.02866	--	--
		182.219	0.0285	--	--
		182.393	0.02833	--	--
		182.567	0.02817	--	--
		182.742	0.02801	--	--
		182.916	0.02785	--	--
		183.09	0.02769	--	--
		183.264	0.02753	--	--
		183.438	0.02736	--	--
		183.613	0.0272	--	--
		183.787	0.02704	--	--
		183.961	0.02688	--	--
		184.135	0.02672	--	--
		184.309	0.02655	--	--
		184.484	0.02639	--	--
		184.658	0.02623	--	--
		184.832	0.02607	--	--
		185.006	0.02591	--	--
		185.18	0.02574	--	--
		185.355	0.02558	--	--
		185.529	0.02543	--	--
		185.703	0.02529	--	--
		185.877	0.02514	--	--
		186.051	0.025	--	--
		186.226	0.02485	--	--
		186.4	0.02471	--	--
		186.574	0.02456	--	--
		186.748	0.02442	--	--
		186.922	0.02427	--	--
		187.097	0.02413	--	--
		187.271	0.02398	--	--
		187.445	0.02384	--	--
		187.619	0.0237	--	--
		187.793	0.02355	--	--
		187.967	0.02341	--	--
		188.142	0.02326	--	--
		188.316	0.02312	--	--
		188.49	0.02297	--	--
		188.664	0.02283	--	--
		188.838	0.02268	--	--
		189.013	0.02254	--	--
		189.187	0.02239	--	--
		189.361	0.02225	--	--
		189.535	0.0221	--	--
		189.709	0.02196	--	--
		189.884	0.02181	--	--
		190.058	0.02167	--	--
		190.232	0.02152	--	--
		190.406	0.02138	--	--
		190.58	0.02123	--	--
		190.755	0.02109	--	--
		190.929	0.02094	--	--
		191.103	0.0208	--	--
		191.277	0.02065	--	--
		191.451	0.02051	--	--
		191.626	0.02036	--	--
		191.8	0.02022	--	--
		191.974	0.02007	--	--
		192.148	0.01993	--	--
		192.322	0.01978	--	--
		192.497	0.01964	--	--
		192.671	0.01949	--	--
		192.845	0.01935	--	--
		193.019	0.01921	--	--
		193.193	0.01906	--	--
		193.368	0.01892	--	--
		193.542	0.01877	--	--
		193.716	0.01863	--	--
		193.89	0.01848	--	--
		194.064	0.01834	--	--
		194.239	0.0182	--	--
		194.413	0.01809	--	--
		194.587	0.01798	--	--
		194.761	0.01786	--	--
		194.935	0.01775	--	--
		195.11	0.01764	--	--
		195.284	0.01753	--	--
		195.458	0.01742	--	--
		195.632	0.0173	--	--
		195.806	0.01719	--	--
		195.981	0.01708	--	--
		196.155	0.01697	--	--
		196.329	0.01686	--	--
		196.503	0.01675	--	--
		196.677	0.01663	--	--
		196.851	0.01652	--	--
		197.026	0.01641	--	--
		197.2	0.0163	--	--
		197.374	0.01619	--	--
		197.548	0.01607	--	--
		197.722	0.01596	--	--
		197.897	0.01585	--	--
		198.071	0.01574	--	--
		198.245	0.01563	--	--
		198.419	0.01552	--	--
		198.593	0.0154	--	--
		198.768	0.01529	--	--
		198.942	0.01518	--	--
		199.116	0.01507	--	--
		199.29	0.01496	--	--
		199.464	0.01485	--	--
		199.639	0.01473	--	--
		199.813	0.01462	--	--
		199.987	0.01451	--	--
		200.161	0.0144	--	--
		200.335	0.01429	--	--
		200.51	0.01417	--	--
		200.684	0.01406	--	--
		200.858	0.01395	--	--
		201.032	0.01384	--	--
		201.206	0.01373	--	--
		201.381	0.01362	--	--
		201.555	0.0135	--	--
		201.729	0.01339	--	--
		201.903	0.01328	--	--
		202.077	0.01317	--	--
		202.252	0.01306	--	--
		202.426	0.01294	--	--
		202.6	0.01283	--	--
		202.774	0.01272	--	--
		202.948	0.01261	--	--
		203.123	0.0125	--	--
		203.297	0.01239	--	--
		203.471	0.01227	--	--
		203.645	0.01217	--	--
		203.819	0.01207	--	--
		203.994	0.01196	--	--
		204.168	0.01186	--	--
		204.342	0.01175	--	--
		204.516	0.01165	--	--
		204.69	0.01155	--	--
		204.864	0.01144	--	--
		205.039	0.01134	--	--
		205.213	0.01124	--	--
		205.387	0.01113	--	--
		205.561	0.01103	--	--
		205.735	0.01092	--	--
		205.91	0.01082	--	--
		206.084	0.01072	--	--
		206.258	0.01061	--	--
		206.432	0.01051	--	--
		206.606	0.01041	--	--
		206.781	0.0103	--	--
		206.955	0.0102	--	--
		207.129	0.0101	--	--
		207.303	0.00999	--	--
		207.477	0.00989	--	--
		207.652	0.00978	--	--
		207.826	0.00968	--	--
		208	0.00958	--	--
		208.174	0.00947	--	--
		208.348	0.00937	--	--
		208.523	0.00927	--	--
		208.697	0.00916	--	--
		208.871	0.00906	--	--
		209.045	0.00895	--	--
		209.219	0.00885	--	--
		209.394	0.00875	--	--
		209.568	0.00864	--	--
		209.742	0.00854	--	--
		209.916	0.00844	--	--
		210.09	0.00833	--	--
		210.265	0.00823	--	--
		210.439	0.00812	--	--
		210.613	0.00802	--	--
		210.787	0.00792	--	--
		210.961	0.00781	--	--
		211.136	0.00771	--	--
		211.31	0.00761	--	--
		211.484	0.0075	--	--
		211.658	0.0074	--	--
		211.832	0.0073	--	--
		212.007	0.00719	--	--
		212.181	0.00709	--	--
		212.355	0.00698	--	--
		212.529	0.00688	--	--
		212.703	0.00678	--	--
		212.878	0.00667	--	--
		213.052	0.00657	--	--
		213.226	0.00647	--	--
		213.4	0.00643	--	--
		213.574	0.00639	--	--
		213.749	0.00634	--	--
		213.923	0.0063	--	--
		214.097	0.00625	--	--
		214.271	0.00621	--	--
		214.445	0.00616	--	--
		214.619	0.00612	--	--
		214.794	0.00607	--	--
		214.968	0.00603	--	--
		215.142	0.00598	--	--
		215.316	0.00594	--	--
		215.49	0.00589	--	--
		215.665	0.00585	--	--
		215.839	0.0058	--	--
		216.013	0.00576	--	--
		216.187	0.00571	--	--
		216.361	0.00567	--	--
		216.536	0.00562	--	--
		216.71	0.00558	--	--
		216.884	0.00554	--	--
		217.058	0.00549	--	--
		217.232	0.00545	--	--
		217.407	0.0054	--	--
		217.581	0.00536	--	--
		217.755	0.00531	--	--
		217.929	0.00527	--	--
		218.103	0.00522	--	--
		218.278	0.00518	--	--
		218.452	0.00513	--	--
		218.626	0.00509	--	--
		218.8	0.00504	--	--
		218.974	0.005	--	--
		219.149	0.00495	--	--
		219.323	0.00491	--	--
		219.497	0.00486	--	--
		219.671	0.00482	--	--
		219.845	0.00478	--	--
		220.02	0.00473	--	--
		220.194	0.00469	--	--
		220.368	0.00464	--	--
		220.542	0.0046	--	--
		220.716	0.00455	--	--
		220.891	0.00451	--	--
		221.065	0.00446	--	--
		221.239	0.00442	--	--
		221.413	0.00437	--	--
		221.587	0.00433	--	--
		221.762	0.00428	--	--
		221.936	0.00424	--	--
		222.11	0.00419	--	--
		222.284	0.00415	--	--
		222.458	0.0041	--	--
		222.632	0.00406	--	--
		222.807	0.00402	--	--
		222.981	0.00397	--	--
		223.155	0.00393	--	--
		223.329	0.00388	--	--
		223.503	0.00384	--	--
		223.678	0.00379	--	--
		223.852	0.00375	--	--
		224.026	0.00371	--	--
		224.2	0.00366	--	--
		224.374	0.00362	--	--
		224.549	0.00358	--	--
		224.723	0.00353	--	--
		224.897	0.00349	--	--
		225.071	0.00345	--	--
		225.245	0.0034	--	--
		225.42	0.00336	--	--
		225.594	0.00332	--	--
		225.768	0.00327	--	--
		225.942	0.00323	--	--
		226.116	0.00319	--	--
		226.291	0.00314	--	--
		226.465	0.0031	--	--
		226.639	0.00306	--	--
		226.813	0.00302	--	--
		226.987	0.00297	--	--
		227.162	0.00293	--	--
		227.336	0.00289	--	--
		227.51	0.00284	--	--
		227.684	0.0028	--	--
		227.858	0.00276	--	--
		228.033	0.00271	--	--
		228.207	0.00267	--	--
		228.381	0.00263	--	--
		228.555	0.00258	--	--
		228.729	0.00254	--	--
		228.904	0.0025	--	--
		229.078	0.00245	--	--
		229.252	0.00241	--	--
		229.426	0.00237	--	--
		229.6	0.00232	--	--
		229.775	0.00228	--	--
		229.949	0.00224	--	--
		230.123	0.00219	--	--
		230.297	0.00215	--	--
		230.471	0.00211	--	--
		230.646	0.00206	--	--
		230.82	0.00202	--	--
		230.994	0.00198	--	--
		231.168	0.00193	--	--
		231.342	0.00189	--	--
		231.516	0.00185	--	--
		231.691	0.0018	--	--
		231.865	0.00176	--	--
		232.039	0.00172	--	--
		232.213	0.00167	--	--
		232.387	0.00163	--	--
		232.562	0.00159	--	--
		232.736	0.00154	--	--
		232.91	0.0015	--	--
		233.084	0.00146	--	--
		233.258	0.00141	--	--
		233.433	0.00137	--	--
		233.607	0.00133	--	--
		233.781	0.00128	--	--
		233.955	0.00124	--	--
		234.129	0.0012	--	--
		234.304	0.0012	--	--
		234.478	0.00119	--	--
		234.652	0.00118	--	--
		234.826	0.00117	--	--
		235	0.00116	--	--
		235.175	0.00115	--	--
		235.349	0.00114	--	--
		235.523	0.00114	--	--
		235.697	0.00113	--	--
		235.871	0.00112	--	--
		236.046	0.00111	--	--
		236.22	0.0011	--	--
		236.394	0.00109	--	--
		236.568	0.00108	--	--
		236.742	0.00108	--	--
		236.917	0.00107	--	--
		237.091	0.00106	--	--
		237.265	0.00105	--	--
		237.439	0.00104	--	--
		237.613	0.00103	--	--
		237.788	0.00103	--	--
		237.962	0.00102	--	--
		238.136	0.00101	--	--
		238.31	0.000999824	--	--
		238.484	0.000991322	--	--
		238.659	0.00098282	--	--
		238.833	0.000974318	--	--
		239.007	0.000965815	--	--
		239.181	0.000957313	--	--
		239.355	0.000948811	--	--
		239.53	0.000940309	--	--
		239.704	0.000931807	--	--
		239.878	0.000923305	--	--
		240.052	0.000914803	--	--
		240.226	0.000906301	--	--
		240.4	0.000897799	--	--
		240.575	0.000889297	--	--
		240.749	0.000880795	--	--
		240.923	0.000872293	--	--
		241.097	0.000863791	--	--
		241.271	0.000855288	--	--
		241.446	0.000846786	--	--
		241.62	0.000838284	--	--
		241.794	0.000829782	--	--
		241.968	0.00082128	--	--
		242.142	0.000812778	--	--
		242.317	0.000804276	--	--
		242.491	0.000795774	--	--
		242.665	0.000787272	--	--
		242.839	0.00077877	--	--
		243.013	0.000770268	--	--
		243.188	0.000761766	--	--
		243.362	0.000753264	--	--
		243.536	0.000744761	--	--
		243.71	0.000736259	--	--
		243.884	0.000727757	--	--
		244.059	0.000719255	--	--
		244.233	0.000710753	--	--
		244.407	0.000702251	--	--
		244.581	0.000693749	--	--
		244.755	0.000685247	--	--
		244.93	0.000676745	--	--
		245.104	0.000668243	--	--
		245.278	0.000659778	--	--
		245.452	0.000651359	--	--
		245.626	0.00064294	--	--
		245.801	0.000634522	--	--
		245.975	0.000626103	--	--
		246.149	0.000617684	--	--
		246.323	0.000609265	--	--
		246.497	0.000600847	--	--
		246.672	0.000592428	--	--
		246.846	0.000584009	--	--
		247.02	0.000575591	--	--
		247.194	0.000567172	--	--
		247.368	0.000558753	--	--
		247.543	0.000550334	--	--
		247.717	0.000541916	--	--
		247.891	0.000533497	--	--
		248.065	0.000525078	--	--
		248.239	0.000516659	--	--
		248.413	0.000508241	--	--
		248.588	0.000499822	--	--
		248.762	0.000491403	--	--
		248.936	0.000482984	--	--
		249.11	0.000474566	--	--
		249.284	0.000466147	--	--
		249.459	0.000457728	--	--
		249.633	0.000449309	--	--
		249.807	0.000440891	--	--
		249.981	0.000432472	--	--
		250.155	0.000424053	--	--
		250.33	0.000415634	--	--
		250.504	0.000407216	--	--
		250.678	0.000398797	--	--
		250.852	0.000390378	--	--
		251.026	0.000381959	--	--
		251.201	0.000373541	--	--
		251.375	0.000365122	--	--
		251.549	0.000356703	--	--
		251.723	0.000348284	--	--
		251.897	0.000339866	--	--
		252.072	0.000331447	--	--
		252.246	0.000323028	--	--
		252.42	0.000314609	--	--
		252.594	0.000306191	--	--
		252.768	0.000297772	--	--
		252.943	0.000289353	--	--
		253.117	0.000280934	--	--
		253.291	0.000272516	--	--
		253.465	0.000264097	--	--
		253.639	0.000255678	--	--
		253.814	0.000247259	--	--
		253.988	0.000238841	--	--
		254.162	0.000230422	--	--
		254.336	0.000222003	--	--
		254.51	0.000213584	--	--
		254.685	0.000205166	--	--
		254.859	0.000196747	--	--
		255.033	0.000188328	--	--
		255.207	0.000179909	--	--
		255.381	0.000171491	--	--
		255.556	0.000163072	--	--
		255.73	0.000154653	--	--
		255.904	0.000146234	--	--
		256.078	0.000137816	--	--
		256.252	0.000129397	--	--
		256.427	0.000120978	--	--
		256.601	0.000112559	--	--
		256.775	0.000104141	--	--
		256.949	9.79041e-05	--	--
		257.123	9.7226e-05	--	--
		257.298	9.65479e-05	--	--
		257.472	9.58698e-05	--	--
		257.646	9.51917e-05	--	--
		257.82	9.45136e-05	--	--
		257.994	9.38356e-05	--	--
		258.168	9.31575e-05	--	--
		258.343	9.24794e-05	--	--
		258.517	9.18013e-05	--	--
		258.691	9.11232e-05	--	--
		258.865	9.04451e-05	--	--
		259.039	8.9767e-05	--	--
		259.214	8.9089e-05	--	--
		259.388	8.84109e-05	--	--
		259.562	8.77328e-05	--	--
		259.736	8.70547e-05	--	--
		259.91	8.63766e-05	--	--
		260.085	8.56985e-05	--	--
		260.259	8.50204e-05	--	--
		260.433	8.43423e-05	--	--
		260.607	8.36643e-05	--	--
		260.781	8.29862e-05	--	--
		260.956	8.23081e-05	--	--
		261.13	8.163e-05	--	--
		261.304	8.09519e-05	--	--
		261.478	8.02738e-05	--	--
		261.652	7.95957e-05	--	--
		261.827	7.89176e-05	--	--
		262.001	7.82396e-05	--	--
		262.175	7.75615e-05	--	--
		262.349	7.68834e-05	--	--
		262.523	7.62053e-05	--	--
		262.698	7.55272e-05	--	--
		262.872	7.48491e-05	--	--
		263.046	7.4171e-05	--	--
		263.22	7.34929e-05	--	--
		263.394	7.28149e-05	--	--
		263.569	7.21368e-05	--	--
		263.743	7.14587e-05	--	--
		263.917	7.07806e-05	--	--
		264.091	7.01025e-05	--	--
		264.265	6.94244e-05	--	--
		264.44	6.87463e-05	--	--
		264.614	6.80682e-05	--	--
		264.788	6.73902e-05	--	--
		264.962	6.67121e-05	--	--
		265.136	6.6034e-05	--	--
		265.311	6.53559e-05	--	--
		265.485	6.46778e-05	--	--
		265.659	6.39997e-05	--	--
		265.833	6.33216e-05	--	--
		266.007	6.26435e-05	--	--
		266.181	6.19655e-05	--	--
		266.356	6.12874e-05	--	--
		266.53	6.06093e-05	--	--
		266.704	5.99312e-05	--	--
		266.878	5.92531e-05	--	--
		267.052	5.8575e-05	--	--
		267.227	5.78969e-05	--	--
		267.401	5.72189e-05	--	--
		267.575	5.65408e-05	--	--
		267.749	5.58627e-05	--	--
		267.923	5.51846e-05	--	--
		268.098	5.45065e-05	--	--
		268.272	5.38284e-05	--	--
		268.446	5.31503e-05	--	--
		268.62	5.24722e-05	--	--
		268.794	5.17942e-05	--	--
		268.969	5.11161e-05	--	--
		269.143	5.0438e-05	--	--
		269.317	4.97599e-05	--	--
		269.491	4.90818e-05	--	--
		269.665	4.84037e-05	--	--
		269.84	4.77256e-05	--	--
		270.014	4.70475e-05	--	--
		270.188	4.63695e-05	--	--
		270.362	4.56914e-05	--	--
		270.536	4.50133e-05	--	--
		270.711	4.43352e-05	--	--
		270.885	4.36571e-05	--	--
		271.059	4.2979e-05	--	--
		271.233	4.23009e-05	--	--
		271.407	4.16228e-05	--	--
		271.582	4.09448e-05	--	--
		271.756	4.02667e-05	--	--
		271.93	3.95886e-05	--	--
		272.104	3.89105e-05	--	--
		272.278	3.82324e-05	--	--
		272.453	3.75543e-05	--	--
		272.627	3.68762e-05	--	--
		272.801	3.61981e-05	--	--
		272.975	3.55201e-05	--	--
		273.149	3.4842e-05	--	--
		273.324	3.41639e-05	--	--
		273.498	3.34858e-05	--	--
		273.672	3.28077e-05	--	--
		273.846	3.21296e-05	--	--
		274.02	3.14515e-05	--	--
		274.195	3.07734e-05	--	--
		274.369	3.00954e-05	--	--
		274.543	2.94173e-05	--	--
		274.717	2.87392e-05	--	--
		274.891	2.80611e-05	--	--
		275.065	2.7383e-05	--	--
		275.24	2.67049e-05	--	--
		275.414	2.60268e-05	--	--
		275.588	2.53488e-05	--	--
		275.762	2.46707e-05	--	--
		275.936	2.39926e-05	--	--
		276.111	2.33145e-05	--	--
		276.285	2.26364e-05	--	--
		276.459	2.19583e-05	--	--
		276.633	2.12802e-05	--	--
		276.807	2.06021e-05	--	--
		276.982	1.99241e-05	--	--
		277.156	1.9246e-05	--	--
		277.33	1.85679e-05	--	--
		277.504	1.78898e-05	--	--
		277.678	1.72117e-05	--	--
		277.853	1.65336e-05	--	--
		278.027	1.58555e-05	--	--
		278.201	1.51774e-05	--	--
		278.375	1.44994e-05	--	--
		278.549	1.38213e-05	--	--
		278.724	1.31432e-05	--	--
		278.898	1.24651e-05	--	--
		279.072	1.1787e-05	--	--
		279.246	1.11089e-05	--	--
		279.42	1.04308e-05	--	--
		279.595	9.75274e-06	--	--
		279.769	9.07466e-06	--	--
		279.943	8.39657e-06	--	--
		280.117	7.71848e-06	--	--
		280.291	7.0404e-06	--	--
		280.466	6.36231e-06	--	--
		280.64	5.68422e-06	--	--
		280.814	5.00613e-06	--	--
		280.988	4.32805e-06	--	--
		281.162	3.64996e-06	--	--
		281.337	2.97187e-06	--	--
		281.511	2.29378e-06	--	--
		281.685	1.6157e-06	--	--
		281.859	9.3761e-07	--	--
		282.033	2.59523e-07	--	--
		282.208	0	--	--
		282.382	0	--	--
		282.556	0	--	--
		282.73	0	--	--
		282.904	0	--	--
		283.079	0	--	--
		283.253	0	--	--
		283.427	0	--	--
		283.601	0	--	--
		283.775	0	--	--
		283.949	0	--	--
		284.124	0	--	--
		284.298	0	--	--
		284.472	0	--	--
		284.646	0	--	--
		284.82	0	--	--
		284.995	0	--	--
		285.169	0	--	--
		285.343	0	--	--
		285.517	0	--	--
		285.691	0	--	--
		285.866	0	--	--
		286.04	0	--	--
		286.214	0	--	--
		286.388	0	--	--
		286.562	0	--	--
		286.737	0	--	--
		286.911	0	--	--
		287.085	0	--	--
		287.259	0	--	--
		287.433	0	--	--
		287.608	0	--	--
		287.782	0	--	--
		287.956	0	--	--
		288.13	0	--	--
		288.304	0	--	--
		288.479	0	--	--
		288.653	0	--	--
		288.827	0	--	--
		289.001	0	--	--
		289.175	0	--	--
		289.35	0	--	--
		289.524	0	--	--
		289.698	0	--	--
		289.872	0	--	--
		290.046	0	--	--
		290.221	0	--	--
		290.395	0	--	--
		290.569	0	--	--
		290.743	0	--	--
		290.917	0	--	--
		291.092	0	--	--
		291.266	0	--	--
		291.44	0	--	--
		291.614	0	--	--
		291.788	0	--	--
		291.962	0	--	--
		292.137	0	--	--
		292.311	0	--	--
		292.485	0	--	--
		292.659	0	--	--
		292.833	0	--	--
		293.008	0	--	--
		293.182	0	--	--
		293.356	0	--	--
		293.53	0	--	--
		293.704	0	--	--
		293.879	0	--	--
		294.053	0	--	--
		294.227	0	--	--
		294.401	0	--	--
		294.575	0	--	--
		294.75	0	--	--
		294.924	0	--	--
		295.098	0	--	--
		295.272	0	--	--
		295.446	0	--	--
		295.621	0	--	--
		295.795	0	--	--
		295.969	0	--	--
		296.143	0	--	--
		296.317	0	--	--
		296.492	0	--	--
		296.666	0	--	--
		296.84	0	--	--
		297.014	0	--	--
		297.188	0	--	--
		297.363	0	--	--
		297.537	0	--	--
		297.711	0	--	--
		297.885	0	--	--
		298.059	0	--	--
		298.234	0	--	--
		298.408	0	--	--
		298.582	0	--	--
		298.756	0	--	--
		298.93	0	--	--
		299.105	0	--	--
		299.279	0	--	--
		299.453	0	--	--
		299.627	0	--	--
		299.801	0	--	--
		299.976	0	--	--
		300.15	0	--	--
		300.324	0	--	--
		300.498	0	--	--
		300.672	0	--	--
		300.846	0	--	--
		301.021	0	--	--
		301.195	0	--	--
		301.369	0	--	--
		301.543	0	--	--
		301.717	0	--	--
		301.892	0	--	--
		302.066	0	--	--
		302.24	0	--	--
		302.414	0	--	--
		302.588	0	--	--
		302.763	0	--	--
		302.937	0	--	--
		303.111	0	--	--
		303.285	0	--	--
		303.459	0	--	--
		303.634	0	--	--
		303.808	0	--	--
		303.982	0	--	--
		304.156	0	--	--
		304.33	0	--	--
		304.505	0	--	--
		304.679	0	--	--
		304.853	0	--	--
		305.027	0	--	--
		305.201	0	--	--
		305.376	0	--	--
		305.55	0	--	--
		305.724	0	--	--
		305.898	0	--	--
		306.072	0	--	--
		306.247	0	--	--
		306.421	0	--	--
		306.595	0	--	--
		306.769	0	--	--
		306.943	0	--	--
		307.118	0	--	--
		307.292	0	--	--
		307.466	0	--	--
		307.64	0	--	--
		307.814	0	--	--
		307.989	0	--	--
		308.163	0	--	--
		308.337	0	--	--
		308.511	0	--	--
		308.685	0	--	--
		308.86	0	--	--
		309.034	0	--	--
		309.208	0	--	--
		309.382	0	--	--
		309.556	0	--	--
		309.73	0	--	--
		309.905	0	--	--
		310.079	0	--	--
		310.253	0	--	--
		310.427	0	--	--
		310.601	0	--	--
		310.776	0	--	--
		310.95	0	--	--
		311.124	0	--	--
		311.298	0	--	--
		311.472	0	--	--
		311.647	0	--	--
		311.821	0	--	--
		311.995	0	--	--
		312.169	0	--	--
		312.343	0	--	--
		312.518	0	--	--
		312.692	0	--	--
		312.866	0	--	--
		313.04	0	--	--
		313.214	0	--	--
		313.389	0	--	--
		313.563	0	--	--
		313.737	0	--	--
		313.911	0	--	--
		314.085	0	--	--
		314.26	0	--	--
		314.434	0	--	--
		314.608	0	--	--
		314.782	0	--	--
		314.956	0	--	--
		315.131	0	--	--
		315.305	0	--	--
		315.479	0	--	--
		315.653	0	--	--
		315.827	0	--	--
		316.002	0	--	--
		316.176	0	--	--
		316.35	0	--	--
		316.524	0	--	--
		316.698	0	--	--
		316.873	0	--	--
		317.047	0	--	--
		317.221	0	--	--
		317.395	0	--	--
		317.569	0	--	--
		317.744	0	--	--
		317.918	0	--	--
		318.092	0	--	--
		318.266	0	--	--
		318.44	0	--	--
		318.614	0	--	--
		318.789	0	--	--
		318.963	0	--	--
		319.137	0	--	--
		319.311	0	--	--
		319.485	0	--	--
		319.66	0	--	--
		319.834	0	--	--
		320.008	0	--	--
		320.182	0	--	--
		320.356	0	--	--
		320.531	0	--	--
		320.705	0	--	--
		320.879	0	--	--
		321.053	0	--	--
		321.227	0	--	--
		321.402	0	--	--
		321.576	0	--	--
		321.75	0	--	--
		321.924	0	--	--
		322.098	0	--	--
		322.273	0	--	--
		322.447	0	--	--
		322.621	0	--	--
		322.795	0	--	--
		322.969	0	--	--
		323.144	0	--	--
		323.318	0	--	--
		323.492	0	--	--
		323.666	0	--	--
		323.84	0	--	--
		324.015	0	--	--
		324.189	0	--	--
		324.363	0	--	--
		324.537	0	--	--
		324.711	0	--	--
		324.886	0	--	--
		325.06	0	--	--
		325.234	0	--	--
		325.408	0	--	--
		325.582	0	--	--
		325.757	0	--	--
		325.931	0	--	--
		326.105	0	--	--
		326.279	0	--	--
		326.453	0	--	--
		326.628	0	--	--
		326.802	0	--	--
		326.976	0	--	--
		327.15	0	--	--
		327.324	0	--	--
		327.498	0	--	--
		327.673	0	--	--
		327.847	0	--	--
		328.021	0	--	--
		328.195	0	--	--
		328.369	0	--	--
		328.544	0	--	--
		328.718	0	--	--
		328.892	0	--	--
		329.066	0	--	--
		329.24	0	--	--
		329.415	0	--	--
		329.589	0	--	--
		329.763	0	--	--
		329.937	0	--	--
		330.111	0	--	--
		330.286	0	--	--
		330.46	0	--	--
		330.634	0	--	--
		330.808	0	--	--
		330.982	0	--	--
		331.157	0	--	--
		331.331	0	--	--
		331.505	0	--	--
		331.679	0	--	--
		331.853	0	--	--
		332.028	0	--	--
		332.202	0	--	--
		332.376	0	--	--
		332.55	0	--	--
		332.724	0	--	--
		332.899	0	--	--
		333.073	0	--	--
		333.247	0	--	--
		333.421	0	--	--
		333.595	0	--	--
		333.77	0	--	--
		333.944	0	--	--
		334.118	0	--	--
		334.292	0	--	--
		334.466	0	--	--
		334.641	0	--	--
		334.815	0	--	--
		334.989	0	--	--
		335.163	0	--	--
		335.337	0	--	--
		335.512	0	--	--
		335.686	0	--	--
		335.86	0	--	--
		336.034	0	--	--
		336.208	0	--	--
		336.382	0	--	--
		336.557	0	--	--
		336.731	0	--	--
		336.905	0	--	--
		337.079	0	--	--
		337.253	0	--	--
		337.428	0	--	--
		337.602	0	--	--
		337.776	0	--	--
		337.95	0	--	--
		338.124	0	--	--
		338.299	0	--	--
		338.473	0	--	--
		338.647	0	--	--
		338.821	0	--	--
		338.995	0	--	--
		339.17	0	--	--
		339.344	0	--	--
		339.518	0	--	--
		339.692	0	--	--
		339.866	0	--	--
		340.041	0	--	--
		340.215	0	--	--
		340.389	0	--	--
		340.563	0	--	--
		340.737	0	--	--
		340.912	0	--	--
		341.086	0	--	--
		341.26	0	--	--
		341.434	0	--	--
		341.608	0	--	--
		341.783	0	--	--
		341.957	0	--	--
		342.131	0	--	--
		342.305	0	--	--
		342.479	0	--	--
		342.654	0	--	--
		342.828	0	--	--
		343.002	0	--	--
		343.176	0	--	--
		343.35	0	--	--
		343.525	0	--	--
		343.699	0	--	--
		343.873	0	--	--
		344.047	0	--	--
		344.221	0	--	--
		344.396	0	--	--
		344.57	0	--	--
		344.744	0	--	--
		344.918	0	--	--
		345.092	0	--	--
		345.266	0	--	--
		345.441	0	--	--
		345.615	0	--	--
		345.789	0	--	--
		345.963	0	--	--
		346.137	0	--	--
		346.312	0	--	--
		346.486	0	--	--
		346.66	0	--	--
		346.834	0	--	--
		347.008	0	--	--
		347.183	0	--	--
		347.357	0	--	--
		347.531	0	--	--
		347.705	0	--	--
[truncated: 48,003 more rows]

## Sheet: Fig. 6b
Particles size	Volume	Particles size	Volume	Particles size	Volume
um	%	um	%	um	%
	Higher		Average		Lower
0.04	-0.0478	0.01	-0.10679	0.04	0.01
0.044	-0.02085	0.08	0.2357	0.07	0.18
0.048	0.00687	0.15	0.9508	0.1	0.37
0.053	0.04259	0.22	1.80864	0.2	1.07
0.058	0.07942	0.29	2.66972	0.3	1.78
0.064	0.12508	0.36001	3.49647	0.4	2.38
0.07	0.17261	0.43001	4.28556	0.5	2.94
0.077	0.23677	0.50001	5.04434	0.6	3.54
0.084	0.32443	0.57001	5.76569	0.7	4.22
0.093	0.45083	0.64001	6.46365	0.8	4.99
0.102	0.58771	0.71001	7.14182	0.9	5.78
0.112	0.74848	0.78001	7.80168	1	6.56
0.123	0.9318	0.85001	8.43787	1.1	7.32
0.134	1.11977	0.92002	9.05623	1.2	8.05
0.148	1.36354	0.99002	9.9858	1.3	8.77
0.162	1.60996	1.06002	10.5993	1.4	9.47
0.178	1.8927	1.13002	11.1067	1.6	10.83
0.195	2.19351	1.20002	11.6036	1.8	12.12
0.214	2.52845	1.27002	12.0921	2	13.35
0.235	2.89718	1.34002	12.5716	2.2	14.53
0.258	3.29863	1.41002	13.0436	2.4	15.64
0.284	3.74805	1.48003	13.5068	2.6	16.7
0.311	4.20832	1.55003	13.9634	2.8	17.7
0.342	4.72784	1.62003	14.4159	3	18.66
0.375	5.27014	1.69003	14.8577	3.2	19.56
0.412	5.86369	1.76003	15.2968	3.4	20.43
0.452	6.48761	1.83003	15.7273	3.6	21.26
0.496	7.15278	1.90003	16.1522	3.8	22.06
0.545	7.86868	1.97003	16.5701	4	22.83
0.598	8.61537	2.04003	16.9832	4.3	23.94
0.657	9.41486	2.11004	17.3937	4.6	25
0.721	10.2709	2.18004	17.7957	5	26.37
0.791	11.416	2.25004	18.1898	5.3	27.35
0.869	12.8355	2.32004	18.5805	5.6	28.31
0.954	14.3913	2.39004	18.9656	6	29.56
1	15.2536	2.46004	19.3424	6.5	31.07
1	15.2536	2.53004	19.7168	7	32.53
1	15.2536	2.60004	20.0866	7.5	33.95
1	15.2536	2.67005	20.446	8	35.34
2	21.6376	2.74005	20.8055	8.5	36.69
2	21.6376	2.81005	21.1595	9	38.01
2	21.6376	2.88005	21.5033	10	40.55
2	21.6376	2.95005	21.8471	11	42.99
2	21.6376	3.02005	22.1834	12	45.33
2	21.6376	3.09005	22.4988	13	47.58
3	26.6522	3.16005	22.8102	14	49.76
3	26.6522	3.23006	23.1175	15	51.88
3	26.6522	3.30006	23.4212	16	53.94
4	31.3609	3.37006	23.7243	17	55.95
4	31.3609	3.44006	24.0206	18	57.93
4	31.3609	3.51006	24.3144	19	59.87
5	35.5611	3.58006	24.6071	20	61.77
5	35.5611	3.65006	24.8946	21	63.65
6	39.592	3.72006	25.179	22	65.5
6	39.592	3.79006	25.4614	23	67.32
7	43.3389	3.86007	25.7396	25	70.9
7	43.3389	3.93007	26.017	28	75.97
8	46.3534	4.00007	26.2945	30	79.09
9	49.3792	4.07007	26.5625	32	81.99
10	52.1055	4.14007	26.827	34	84.63
10.78	54.2156	4.21007	27.0916	36	87
11.83	56.8157	4.28007	27.3561	38	89.11
12.99	59.6115	4.35007	27.617	40	90.96
14.26	62.4061	4.42008	27.8764	43	93.31
15.65	65.3808	4.49008	28.1341	45	94.61
17.18	68.4396	4.56008	28.391	50	97.06
18.86	71.5472	4.63008	28.6444	53	98.07
20.71	74.65	4.70008	28.8949	56	98.81
22.73	77.7202	4.77008	29.1453	60	99.41
24.95	80.7018	4.84008	29.3957	63	99.69
27.39	83.5325	4.91008	29.645	66	99.87
30.07	86.1547	4.98009	29.8931	71	100
33.01	88.5224	5.05009	30.134	75	100
36.24	90.6072	5.12009	30.3722	80	100
39.78	92.3899	5.19009	30.6103	85	100
43.67	93.8753	5.26009	30.8464	90	100
47.94	95.0808	5.33009	31.081	95	100
52.63	96.0359	5.40009	31.3135	100	100
57.77	96.7743	5.47009	31.5454	112	100
63.42	97.3333	5.54009	31.7774	125	100
69.62	97.7457	5.6101	32.0089	130	100
76.43	98.0439	5.6801	32.2384	140	100
83.9	98.2584	5.7501	32.4679	150	100
92.1	98.4194	5.8201	32.6973	160	100
101.1	98.5578	5.8901	32.9265	170	100
111	98.7012	5.9601	33.1528	180	100
121.8	98.8656	6.0301	33.379	190	100
133.7	99.0547	6.1001	33.6065	200	100
146.8	99.2558	6.17011	33.8339	212	100
161.2	99.449	6.24011	34.0613	224	100
176.9	99.6157	6.31011	34.2887	240	100
194.2	99.7472	6.38011	34.5162	250	100
213.2	99.8404	6.45011	34.7436	280	100
234.1	99.8987	6.52011	34.969	300	100
256.9	99.9303	6.59011	35.1925	315	100
282.1	99.9446	6.66011	35.416	355	100
309.6	99.9497	6.73012	35.6392	400	100
339.9	99.9511	6.80012	35.8604	425	100
373.1	99.9514	6.87012	36.0815	450	100
409.6	99.9514	6.94012	36.3027	500	100
449.7	99.9514	7.01012	36.5219	--	--
493.6	99.9514	7.08012	36.7296	--	--
541.9	99.9514	7.15012	36.936	--	--
594.9	99.9514	7.22012	37.1424	--	--
653	99.9514	7.29012	37.3488	--	--
716.9	99.9514	7.36013	37.5552	--	--
786.9	99.9514	7.43013	37.7616	--	--
863.9	99.9514	7.50013	37.968	--	--
948.3	99.9514	7.57013	38.1725	--	--
1041	99.9514	7.64013	38.3768	--	--
1143	99.9514	7.71013	38.5791	--	--
1255	99.9514	7.78013	38.7813	--	--
1377	99.9514	7.85013	38.9821	--	--
1512	99.9514	7.92014	39.1829	--	--
1660	99.9514	7.99014	39.3837	--	--
1822	99.9514	8.06014	39.5711	--	--
--	--	8.13014	39.7563	--	--
--	--	8.20014	39.9415	--	--
--	--	8.27014	40.1268	--	--
--	--	8.34014	40.312	--	--
--	--	8.41014	40.4972	--	--
--	--	8.48015	40.6824	--	--
--	--	8.55015	40.8664	--	--
		8.62015	41.049
		8.69015	41.2312
		8.76015	41.4118
		8.83015	41.5924
		8.90015	41.7729
		8.97015	41.9535
		9.04015	42.1335
		9.11016	42.3132
		9.18016	42.4929
		9.25016	42.6726
		9.32016	42.8523
		9.39016	43.0316
		9.46016	43.2097
		9.53016	43.3879
		9.60016	43.5661
		9.67017	43.7442
		9.74017	43.9224
		9.81017	44.1006
		9.88017	44.2781
		9.95017	44.4544
		10.0202	44.6334
		10.0902	44.8192
		10.1602	45.005
		10.2302	45.1909
		10.3002	45.3766
		10.3702	45.5613
		10.4402	45.746
		10.5102	45.9308
		10.5802	46.1155
		10.6502	46.3002
		10.7202	46.4849
		10.7902	46.6681
		10.8602	46.8423
		10.9302	47.0165
		11.0002	47.1906
		11.0702	47.3627
		11.1402	47.5348
		11.2102	47.7066
		11.2802	47.8767
		11.3502	48.0452
		11.4202	48.2134
		11.4902	48.3816
		11.5602	48.5499
		11.6302	48.7181
		11.7002	48.8864
		11.7702	49.0546
		11.8402	49.2225
		11.9102	49.3885
		11.9802	49.5545
		12.0502	49.7194
		12.1202	49.8839
		12.1902	50.0483
		12.2602	50.2128
		12.3302	50.3772
		12.4002	50.5417
		12.4702	50.7048
		12.5402	50.8679
		12.6102	51.031
		12.6802	51.1941
		12.7502	51.3564
		12.8202	51.5174
		12.8902	51.6784
		12.9602	51.8393
		13.0302	51.9987
		13.1002	52.1566
		13.1702	52.3145
		13.2402	52.4724
		13.3102	52.6303
		13.3802	52.7882
		13.4502	52.9461
		13.5202	53.1039
		13.5902	53.2618
		13.6602	53.4186
		13.7302	53.5748
		13.8002	53.7311
		13.8702	53.8874
		13.9402	54.0437
		14.0102	54.1997
		14.0802	54.3546
		14.1502	54.5095
		14.2202	54.6643
		14.2902	54.8185
		14.3603	54.9717
		14.4302	55.1249
		14.5002	55.2767
		14.5702	55.4276
		14.6402	55.5784
		14.7103	55.7293
		14.7803	55.8801
		14.8503	56.031
		14.9203	56.1819
		14.9903	56.3316
		15.0603	56.4797
		15.1303	56.6276
		15.2003	56.7756
		15.2703	56.9235
		15.3403	57.0715
		15.4103	57.2195
		15.4803	57.3674
		15.5503	57.5154
		15.6203	57.6633
		15.6903	57.8103
		15.7603	57.9566
		15.8303	58.1029
		15.9003	58.2492
		15.9703	58.3955
		16.0403	58.5411
		16.1103	58.6861
		16.1803	58.8312
		16.2503	58.9762
		16.3203	59.1213
		16.3903	59.2663
		16.4603	59.4089
		16.5303	59.5499
		16.6003	59.6909
		16.6703	59.8319
		16.7403	59.9729
		16.8103	60.1139
		16.8803	60.2549
		16.9503	60.3959
		17.0203	60.5366
		17.0903	60.6767
		17.1603	60.8167
		17.2303	60.9555
		17.3003	61.0939
		17.3703	61.2322
		17.4403	61.3706
		17.5103	61.5089
		17.5803	61.6473
		17.6503	61.7856
		17.7203	61.924
		17.7903	62.0623
		17.8603	62.2007
		17.9303	62.339
		18.0003	62.4774
		18.0703	62.6131
		18.1403	62.7488
		18.2103	62.8845
		18.2803	63.0202
		18.3503	63.1559
		18.4203	63.2916
		18.4903	63.4273
		18.5603	63.563
		18.6303	63.6987
		18.7003	63.833
		18.7703	63.9659
		18.8403	64.0988
		18.9103	64.2302
		18.9803	64.3611
		19.0503	64.4913
		19.1203	64.6211
		19.1903	64.7508
		19.2603	64.8806
		19.3303	65.0104
		19.4003	65.1402
		19.4703	65.27
		19.5403	65.3998
		19.6103	65.5296
		19.6803	65.6594
		19.7503	65.7892
		19.8203	65.9176
		19.8903	66.0458
		19.9603	66.174
		20.0303	66.3017
		20.1003	66.4286
		20.1703	66.5556
		20.2403	66.6825
		20.3103	66.8095
		20.3803	66.9364
		20.4504	67.0634
		20.5204	67.1903
		20.5904	67.3173
		20.6604	67.4442
		20.7304	67.5705
		20.8004	67.6953
		20.8704	67.82
		20.9404	67.9448
		21.0104	68.0695
		21.0804	68.1932
		21.1504	68.317
		21.2204	68.4402
		21.2904	68.5609
		21.3604	68.6816
		21.4304	68.8024
		21.5004	68.9231
		21.5704	69.0439
		21.6404	69.1646
		21.7104	69.2851
		21.7804	69.4045
		21.8504	69.5238
		21.9204	69.6432
		21.9904	69.7626
		22.0604	69.8807
		22.1304	69.9987
		22.2004	70.1166
		22.2704	70.2346
		22.3404	70.3525
		22.4104	70.4705
		22.4804	70.5884
		22.5504	70.7064
		22.6204	70.8244
		22.6904	70.9423
		22.7604	71.0591
		22.8304	71.1744
		22.9004	71.2896
		22.9704	71.4049
		23.0404	71.515
		23.1104	71.6214
		23.1804	71.7277
		23.2504	71.834
		23.3204	71.9403
		23.3904	72.0467
		23.4604	72.153
		23.5304	72.2593
		23.6004	72.3657
		23.6704	72.472
		23.7404	72.5783
		23.8104	72.6847
		23.8804	72.7895
		23.9504	72.8942
		24.0204	72.9988
		24.0904	73.1034
		24.1604	73.2049
		24.2304	73.3064
		24.3004	73.4078
		24.3704	73.5092
		24.4404	73.6106
		24.5104	73.712
		24.5804	73.8134
		24.6504	73.9148
		24.7204	74.0162
		24.7904	74.1177
		24.8604	74.2191
		24.9304	74.3205
		25.0004	74.4199
		25.0704	74.517
		25.1404	74.6142
		25.2104	74.7114
		25.2804	74.8086
		25.3504	74.9058
		25.4204	75.003
		25.4904	75.1002
		25.5604	75.1974
		25.6304	75.2946
		25.7004	75.3918
		25.7704	75.489
		25.8404	75.5862
		25.9104	75.6834
		25.9805	75.7805
		26.0505	75.8777
		26.1205	75.9749
		26.1904	76.0711
		26.2604	76.1664
		26.3304	76.2618
		26.4004	76.3572
		26.4704	76.4526
		26.5404	76.548
		26.6105	76.6433
		26.6805	76.7387
		26.7505	76.8341
		26.8205	76.9295
		26.8905	77.0249
		26.9605	77.1202
		27.0305	77.2156
		27.1005	77.311
		27.1705	77.4064
		27.2405	77.5017
		27.3105	77.5971
		27.3805	77.6921
		27.4505	77.7817
		27.5205	77.871
		27.5905	77.9602
		27.6605	78.0494
		27.7305	78.1386
		27.8005	78.2279
		27.8705	78.3171
		27.9405	78.4063
		28.0105	78.4982
		28.0805	78.605
		28.1505	78.7118
		28.2205	78.8186
		28.2905	78.9255
		28.3605	79.0323
		28.4305	79.1391
		28.5005	79.2459
		28.5705	79.3527
		28.6405	79.4595
		28.7105	79.5661
		28.7805	79.6708
		28.8505	79.7755
		28.9205	79.8803
		28.9905	79.985
		29.0605	80.0898
		29.1305	80.1945
		29.2005	80.2992
		29.2705	80.404
		29.3405	80.5087
		29.4105	80.6135
		29.4805	80.7182
		29.5505	80.8229
		29.6205	80.9277
		29.6905	81.0324
		29.7605	81.1372
		29.8305	81.2419
		29.9005	81.3466
		29.9705	81.4514
		30.0405	81.5453
		30.1105	81.6299
		30.1805	81.7134
		30.2505	81.7968
		30.3205	81.8803
		30.3905	81.9638
		30.4605	82.0473
		30.5305	82.1307
		30.6005	82.2142
		30.6705	82.2977
		30.7405	82.3811
		30.8105	82.4646
		30.8805	82.5481
		30.9505	82.6315
		31.0205	82.715
		31.0905	82.7985
		31.1605	82.8791
		31.2305	82.9593
		31.3005	83.0395
		31.3705	83.1196
		31.4405	83.1998
		31.5105	83.28
		31.5805	83.358
		31.6505	83.4361
		31.7205	83.5141
		31.7905	83.5921
		31.8605	83.6702
		31.9306	83.7482
		32.0005	83.8262
		32.0705	83.9011
		32.1405	83.976
		32.2105	84.0509
		32.2805	84.1258
		32.3505	84.2007
		32.4206	84.2756
		32.4906	84.3504
		32.5606	84.4253
		32.6306	84.5002
		32.7006	84.5751
		32.7706	84.65
		32.8406	84.7249
		32.9106	84.7998
		32.9806	84.8747
		33.0506	84.9481
		33.1206	85.0206
		33.1906	85.0931
		33.2606	85.1655
		33.3306	85.238
		33.4006	85.3105
		33.4706	85.383
		33.5406	85.4554
		33.6106	85.5279
		33.6806	85.6004
		33.7506	85.6728
		33.8206	85.7453
		33.8906	85.8178
		33.9606	85.8902
		34.0306	85.9612
		34.1006	86.0302
		34.1706	86.0993
		34.2406	86.1683
		34.3106	86.2374
		34.3806	86.3064
		34.4506	86.3754
		34.5206	86.4445
		34.5906	86.5135
		34.6606	86.5802
		34.7306	86.6469
		34.8006	86.7136
		34.8706	86.7803
		34.9406	86.847
		35.0106	86.9138
		35.0806	86.9805
		35.1506	87.0472
		35.2206	87.1139
		35.2906	87.1806
		35.3606	87.2462
		35.4306	87.3098
		35.5006	87.3734
		35.5706	87.437
		35.6406	87.5006
		35.7106	87.5642
		35.7806	87.6278
		35.8506	87.6914
		35.9206	87.755
		35.9906	87.8186
		36.0606	87.8795
		36.1306	87.94
		36.2006	88.0005
		36.2706	88.0601
		36.3406	88.1186
		36.4106	88.177
		36.4806	88.2354
		36.5506	88.2939
		36.6206	88.3523
		36.6906	88.4107
		36.7606	88.4691
		36.8306	88.5276
		36.9006	88.586
		36.9706	88.6444
		37.0406	88.7029
		37.1106	88.7613
		37.1806	88.8197
		37.2506	88.8782
		37.3206	88.9366
		37.3906	88.995
		37.4606	89.0534
		37.5306	89.1119
		37.6006	89.1703
		37.6707	89.2287
		37.7407	89.2872
		37.8107	89.3456
		37.8807	89.404
		37.9507	89.4625
		38.0207	89.5182
		38.0906	89.571
		38.1606	89.6238
		38.2307	89.6766
		38.3007	89.7294
		38.3707	89.7822
		38.4407	89.835
		38.5107	89.8878
		38.5807	89.9406
		38.6507	89.9934
		38.7207	90.0462
		38.7907	90.099
		38.8607	90.1518
		38.9307	90.2046
		39.0007	90.2574
		39.0707	90.3102
		39.1407	90.363
		39.2107	90.4158
		39.2807	90.4686
		39.3507	90.5214
		39.4207	90.5742
		39.4907	90.627
		39.5607	90.6798
		39.6307	90.7326
		39.7007	90.7854
		39.7707	90.8382
		39.8407	90.8894
		39.9107	90.9404
		39.9807	90.9914
		40.0507	91.0399
		40.1207	91.0874
		40.1907	91.1332
		40.2607	91.178
		40.3307	91.2227
		40.4007	91.2675
		40.4707	91.3122
		40.5407	91.357
		40.6107	91.4017
		40.6807	91.4465
		40.7507	91.4912
		40.8207	91.536
		40.8907	91.5807
		40.9607	91.6255
		41.0307	91.6702
		41.1007	91.715
		41.1707	91.7597
		41.2407	91.8045
		41.3107	91.8492
		41.3807	91.894
		41.4507	91.9387
		41.5207	91.9835
		41.5907	92.0282
		41.6607	92.073
		41.7307	92.116
		41.8007	92.1583
		41.8707	92.2007
		41.9407	92.243
		42.0107	92.2854
		42.0807	92.3277
		42.1507	92.3701
		42.2207	92.4124
		42.2907	92.4547
		42.3607	92.4971
		42.4307	92.5394
		42.5007	92.5818
		42.5707	92.6241
		42.6407	92.6665
		42.7107	92.7088
		42.7807	92.7511
		42.8507	92.7935
		42.9207	92.8358
		42.9907	92.8782
		43.0607	92.9177
		43.1307	92.9567
		43.2007	92.9958
		43.2707	93.0348
		43.3407	93.0739
		43.4107	93.1129
		43.4808	93.152
		43.5508	93.1911
		43.6208	93.2301
		43.6908	93.2687
		43.7608	93.3063
		43.8308	93.3439
		43.9008	93.3815
		43.9708	93.4191
		44.0408	93.4567
		44.1108	93.4943
		44.1808	93.5319
		44.2508	93.5696
		44.3208	93.6072
		44.3908	93.6448
		44.4608	93.6823
		44.5308	93.7199
		44.6008	93.7576
		44.6708	93.7952
		44.7408	93.8328
		44.8108	93.8704
		44.8808	93.908
		44.9508	93.9456
		45.0208	93.982
		45.0908	94.0157
		45.1608	94.0493
		45.2308	94.083
		45.3008	94.1167
		45.3708	94.1503
		45.4408	94.184
		45.5108	94.2177
		45.5808	94.2513
		45.6508	94.2837
		45.7208	94.315
		45.7908	94.3452
		45.8608	94.3742
		45.9308	94.4032
		46.0008	94.4321
		46.0708	94.4611
		46.1408	94.49
		46.2108	94.519
		46.2808	94.548
		46.3508	94.5769
		46.4208	94.6059
		46.4908	94.6349
		46.5608	94.6638
		46.6308	94.6928
		46.7008	94.7217
		46.7708	94.7507
		46.8408	94.7797
		46.9108	94.8086
		46.9808	94.8376
		47.0508	94.8665
		47.1208	94.8955
		47.1908	94.9245
		47.2608	94.9534
		47.3308	94.9824
		47.4008	95.0113
		47.4708	95.0403
		47.5408	95.0693
		47.6108	95.0982
		47.6808	95.1272
		47.7508	95.1562
		47.8208	95.1851
		47.8908	95.2141
		47.9608	95.2427
		48.0308	95.2705
		48.1008	95.2984
		48.1708	95.3262
		48.2408	95.354
		48.3108	95.3818
		48.3808	95.4097
		48.4508	95.4375
		48.5208	95.4653
		48.5908	95.4931
		48.6608	95.521
		48.7308	95.5488
		48.8008	95.5766
		48.8708	95.6044
		48.9408	95.6323
		49.0108	95.6601
		49.0808	95.6879
		49.1508	95.7157
		49.2208	95.7436
		49.2908	95.7714
		49.3608	95.7992
		49.4308	95.827
		49.5008	95.8549
		49.5709	95.8827
		49.6409	95.9105
		49.7109	95.9383
		49.7809	95.9662
		49.8509	95.994
		49.9209	96.0218
		49.9909	96.0496
		50.0609	96.0741
		50.1309	96.098
		50.2009	96.1218
		50.2709	96.1446
		50.3409	96.1664
		50.4109	96.1883
		50.4809	96.2101
		50.5509	96.232
		50.6209	96.2539
		50.6909	96.2757
		50.7609	96.2976
		50.8309	96.3194
		50.9009	96.3413
		50.9709	96.3632
		51.0409	96.385
		51.1109	96.4069
		51.1809	96.4287
		51.2509	96.4506
		51.3209	96.4724
		51.3909	96.4943
		51.4609	96.5162
		51.5309	96.538
		51.6009	96.5599
		51.6709	96.5817
		51.7409	96.6036
		51.8109	96.6255
		51.8809	96.6458
		51.9509	96.6657
		52.0209	96.6856
		52.0909	96.7056
		52.1609	96.7255
		52.2309	96.7454
		52.3009	96.7654
		52.3709	96.7853
		52.4409	96.8052
		52.5109	96.8252
		52.5809	96.8451
		52.6509	96.8648
		52.7209	96.884
		52.7909	96.9031
		52.8609	96.9223
		52.9309	96.9414
		53.0009	96.9605
		53.0709	96.9774
		53.1409	96.9942
		53.2109	97.011
		53.2809	97.0278
		53.3509	97.0446
		53.4209	97.0614
		53.4909	97.0782
		53.5609	97.0951
		53.6309	97.1119
		53.7009	97.1287
		53.7709	97.1455
		53.8409	97.1623
		53.9109	97.1792
		53.9809	97.196
		54.0509	97.2128
		54.1209	97.2296
		54.1909	97.2464
		54.2609	97.2632
		54.3309	97.2801
		54.4009	97.2969
		54.4709	97.3137
		54.5409	97.3305
		54.6109	97.3473
		54.6809	97.3641
		54.7509	97.381
		54.8209	97.3978
		54.8909	97.4146
		54.9609	97.4314
		55.0309	97.4482
		55.1009	97.465
		55.1709	97.4811
		55.2409	97.4964
		55.3109	97.5116
		55.3809	97.5268
		55.4509	97.542
		55.5209	97.5572
		55.5909	97.5724
		55.6609	97.5876
		55.731	97.6028
		55.801	97.618
		55.871	97.6332
		55.941	97.6484
		56.011	97.6632
		56.081	97.6759
		56.151	97.6886
		56.221	97.7012
		56.291	97.7139
		56.361	97.7265
		56.431	97.7392
		56.501	97.7519
		56.571	97.7645
		56.641	97.7772
		56.711	97.7899
		56.781	97.8025
		56.851	97.8152
		56.921	97.8278
		56.991	97.8405
		57.061	97.8532
		57.131	97.8658
		57.201	97.8785
		57.271	97.8911
		57.341	97.9038
		57.411	97.9165
		57.481	97.9291
		57.551	97.9418
		57.621	97.9545
		57.691	97.9671
		57.761	97.9798
		57.831	97.992
		57.901	98.0041
		57.971	98.0162
		58.041	98.0284
		58.111	98.0405
		58.181	98.0526
		58.251	98.0647
		58.321	98.0769
		58.391	98.089
		58.461	98.1011
		58.531	98.1132
		58.601	98.1254
		58.671	98.1375
		58.741	98.1496
		58.811	98.1617
		58.881	98.1738
		58.951	98.1845
		59.021	98.1952
		59.091	98.2059
		59.161	98.2165
		59.231	98.2272
		59.301	98.2379
		59.371	98.2486
		59.441	98.2593
		59.511	98.2699
		59.581	98.2806
		59.651	98.2913
		59.721	98.302
		59.791	98.3127
		59.861	98.3234
		59.931	98.334
		60.001	98.3447
		60.071	98.3536
		60.141	98.3625
		60.211	98.3715
		60.281	98.3804
		60.351	98.3893
		60.421	98.3983
		60.491	98.4072
		60.561	98.4157
		60.631	98.4236
		60.701	98.4314
		60.771	98.4393
		60.841	98.4472
		60.911	98.4551
		60.9811	98.463
		61.051	98.4709
		61.121	98.4788
		61.191	98.4866
		61.261	98.4945
		61.331	98.5024
		61.401	98.5103
		61.471	98.5182
		61.541	98.5261
		61.6111	98.534
		61.6811	98.5418
		61.7511	98.5497
		61.8211	98.5576
		61.8911	98.5655
		61.9611	98.5734
		62.0311	98.5813
		62.1011	98.5891
		62.1711	98.597
		62.2411	98.6049
		62.3111	98.6128
		62.3811	98.6207
		62.4511	98.6286
		62.5211	98.6365
		62.5911	98.6443
		62.6611	98.6522
		62.7311	98.6601
		62.8011	98.668
		62.8711	98.6759
		62.9411	98.6838
		63.0111	98.6915
		63.0811	98.6984
		63.1511	98.7052
		63.2211	98.7121
		63.2911	98.7189
		63.3611	98.7258
		63.4311	98.7326
		63.5011	98.7391
		63.5711	98.7456
		63.6411	98.7521
		63.7111	98.7586
		63.7811	98.7651
		63.8511	98.7716
		63.9211	98.7781
		63.9911	98.7845
		64.0611	98.791
		64.1311	98.7976
		64.2011	98.804
		64.2711	98.8105
		64.3411	98.817
		64.4111	98.8235
		64.4811	98.83
		64.5511	98.8365
		64.6211	98.843
		64.6911	98.8495
		64.7611	98.856
		64.8311	98.8625
		64.9011	98.869
		64.9711	98.8755
		65.0411	98.882
		65.1111	98.8885
		65.1811	98.895
		65.2511	98.9015
		65.3211	98.908
		65.3911	98.9145
		65.4611	98.921
		65.5311	98.9275
		65.6011	98.934
		65.6711	98.9405
		65.7411	98.947
		65.8111	98.9535
		65.8811	98.96
		65.9511	98.9664
		66.0211	98.9726
		66.0911	98.9779
		66.1611	98.9833
		66.2311	98.9886
		66.3011	98.9939
		66.3711	98.9993
		66.4411	99.0046
		66.5111	99.0095
		66.5811	99.0143
		66.6511	99.0191
		66.7211	99.0239
		66.7911	99.0288
		66.8611	99.0336
		66.9312	99.0379
		67.0011	99.0417
		67.0712	99.0455
		67.1411	99.0493
		67.2112	99.0532
		67.2811	99.057
		67.3512	99.0608
		67.4212	99.0646
		67.4912	99.0684
		67.5612	99.0722
		67.6312	99.076
		67.7012	99.0799
		67.7712	99.0837
		67.8412	99.0875
		67.9112	99.0913
		67.9812	99.0951
		68.0512	99.099
		68.1212	99.1028
		68.1912	99.1066
		68.2612	99.1104
		68.3312	99.1142
		68.4012	99.118
		68.4712	99.1218
		68.5412	99.1257
		68.6112	99.1295
		68.6812	99.1333
		68.7512	99.1371
		68.8212	99.1409
		68.8912	99.1448
		68.9612	99.1486
		69.0312	99.1524
		69.1012	99.1562
		69.1712	99.16
		69.2412	99.1638
		69.3112	99.1676
		69.3812	99.1715
		69.4512	99.1753
		69.5212	99.1791
		69.5912	99.1829
		69.6612	99.1866
		69.7312	99.1901
		69.8012	99.1937
		69.8712	99.1972
		69.9412	99.2008
		70.0112	99.2043
		70.0812	99.2079
		70.1512	99.2114
		70.2212	99.215
		70.2912	99.2185
		70.3612	99.2221
		70.4312	99.2256
		70.5012	99.2292
		70.5712	99.2327
		70.6412	99.2363
		70.7112	99.2398
		70.7812	99.2434
		70.8512	99.2469
		70.9212	99.2505
		70.9912	99.254
		71.0612	99.2567
		71.1312	99.2593
		71.2012	99.2619
		71.2712	99.2645
		71.3412	99.2671
		71.4112	99.2696
		71.4812	99.2722
		71.5512	99.2748
		71.6212	99.2774
		71.6912	99.28
		71.7612	99.2826
		71.8312	99.2852
		71.9012	99.2877
		71.9712	99.2903
		72.0412	99.2929
		72.1112	99.2955
		72.1812	99.2981
		72.2512	99.3007
		72.3212	99.3032
		72.3912	99.3058
		72.4612	99.3084
		72.5312	99.311
		72.6012	99.3136
		72.6713	99.3162
		72.7412	99.3187
		72.8113	99.3213
		72.8812	99.3239
		72.9513	99.3265
		73.0212	99.3289
		73.0913	99.3312
		73.1612	99.3336
		73.2313	99.336
		73.3013	99.3384
		73.3713	99.3407
		73.4413	99.3431
		73.5113	99.3455
		73.5813	99.3479
		73.6513	99.3503
		73.7213	99.3526
		73.7913	99.355
		73.8613	99.3574
		73.9313	99.3598
		74.0013	99.3622
		74.0713	99.3645
		74.1413	99.3669
		74.2113	99.3693
		74.2813	99.3717
		74.3513	99.3741
		74.4213	99.3765
		74.4913	99.3788
		74.5613	99.3812
		74.6313	99.3836
		74.7013	99.386
		74.7713	99.3884
		74.8413	99.3907
		74.9113	99.3931
		74.9813	99.3955
		75.0513	99.3977
		75.1213	99.3997
		75.1913	99.4018
		75.2613	99.4039
		75.3313	99.406
		75.4013	99.4081
		75.4713	99.4102
		75.5413	99.4123
		75.6113	99.4143
		75.6813	99.4164
		75.7513	99.4185
		75.8213	99.4206
		75.8913	99.4227
		75.9613	99.4248
		76.0313	99.4266
		76.1013	99.4281
		76.1713	99.4296
		76.2413	99.4311
		76.3113	99.4326
		76.3813	99.434
		76.4513	99.4355
		76.5213	99.4367
		76.5913	99.438
		76.6613	99.4393
		76.7313	99.4406
		76.8013	99.4418
		76.8713	99.4431
		76.9413	99.4444
		77.0113	99.4457
		77.0813	99.4469
		77.1513	99.4482
		77.2213	99.4495
		77.2913	99.4508
		77.3613	99.452
		77.4313	99.4533
		77.5013	99.4546
		77.5713	99.4559
		77.6413	99.4571
		77.7113	99.4584
		77.7813	99.4597
		77.8513	99.461
		77.9213	99.4622
		77.9913	99.4635
		78.0613	99.4648
		78.1313	99.4661
		78.2013	99.4673
		78.2713	99.4686
		78.3413	99.4699
		78.4113	99.4712
		78.4814	99.4724
		78.5513	99.4737
		78.6214	99.475
		78.6913	99.4763
		78.7613	99.4775
		78.8314	99.4788
		78.9013	99.4801
		78.9714	99.4814
		79.0413	99.4826
		79.1114	99.4839
		79.1814	99.4852
		79.2514	99.4865
		79.3214	99.4877
		79.3914	99.489
		79.4614	99.4903
		79.5314	99.4916
		79.6014	99.4928
		79.6714	99.4941
		79.7414	99.4954
		79.8114	99.4967
		79.8814	99.4979
		79.9514	99.4992
		80.0214	99.5004
		80.0914	99.5014
		80.1614	99.5024
		80.2314	99.5034
		80.3014	99.5043
		80.3714	99.5053
		80.4414	99.5063
		80.5114	99.5073
		80.5814	99.5082
		80.6514	99.5092
		80.7214	99.5102
		80.7914	99.5112
		80.8614	99.5121
		80.9314	99.5131
		81.0014	99.5141
		81.0714	99.515
		81.1414	99.516
		81.2114	99.517
		81.2814	99.518
		81.3514	99.5189
		81.4214	99.5199
		81.4914	99.5209
		81.5614	99.5219
		81.6314	99.5228
		81.7014	99.5238
		81.7714	99.5248
		81.8414	99.5258
		81.9114	99.5267
		81.9814	99.5277
		82.0514	99.5287
		82.1214	99.5296
		82.1914	99.5306
		82.2614	99.5316
		82.3314	99.5326
		82.4014	99.5335
		82.4714	99.5345
		82.5414	99.5355
		82.6114	99.5365
		82.6814	99.5374
		82.7514	99.5384
		82.8214	99.5394
		82.8914	99.5403
		82.9614	99.5413
		83.0314	99.5423
		83.1014	99.5433
		83.1714	99.5442
		83.2414	99.5452
		83.3114	99.5462
		83.3814	99.5472
		83.4514	99.5481
		83.5214	99.5491
		83.5914	99.5501
		83.6614	99.551
		83.7314	99.552
		83.8014	99.553
		83.8714	99.554
		83.9414	99.5549
		84.0114	99.5557
		84.0814	99.5566
		84.1514	99.5574
		84.2214	99.5582
		84.2914	99.5591
		84.3615	99.5599
		84.4314	99.5608
		84.5015	99.5616
		84.5714	99.5625
		84.6415	99.5633
		84.7114	99.5642
		84.7815	99.565
		84.8514	99.5659
		84.9215	99.5667
		84.9915	99.5676
		85.0615	99.5683
		85.1315	99.569
		85.2015	99.5698
		85.2715	99.5705
		85.3415	99.5712
		85.4115	99.572
		85.4815	99.5727
		85.5515	99.5734
		85.6215	99.5742
		85.6915	99.5749
		85.7615	99.5756
		85.8315	99.5764
		85.9015	99.5771
		85.9715	99.5778
		86.0415	99.5786
		86.1115	99.5793
		86.1815	99.5801
		86.2515	99.5808
		86.3215	99.5815
		86.3915	99.5821
		86.4615	99.5825
		86.5315	99.583
		86.6015	99.5834
		86.6715	99.5838
		86.7415	99.5843
		86.8115	99.5847
		86.8815	99.5851
		86.9515	99.5856
		87.0215	99.586
		87.0915	99.5864
		87.1615	99.5869
		87.2315	99.5873
		87.3015	99.5878
		87.3715	99.5882
		87.4415	99.5886
		87.5115	99.5891
		87.5815	99.5895
		87.6515	99.5899
		87.7215	99.5904
		87.7915	99.5908
		87.8615	99.5912
		87.9315	99.5917
		88.0015	99.5921
		88.0715	99.5925
		88.1415	99.593
		88.2115	99.5934
		88.2815	99.5938
		88.3515	99.5943
		88.4215	99.5947
		88.4915	99.5951
		88.5615	99.5956
		88.6315	99.596
		88.7015	99.5964
		88.7715	99.5969
		88.8415	99.5973
		88.9115	99.5977
		88.9815	99.5982
		89.0515	99.5986
		89.1215	99.599
		89.1915	99.5995
		89.2615	99.5999
		89.3315	99.6003
		89.4015	99.6008
		89.4715	99.6012
		89.5415	99.6016
		89.6115	99.6021
		89.6815	99.6025
		89.7515	99.6029
		89.8215	99.6034
		89.8915	99.6038
		89.9615	99.6042
		90.0315	99.6046
		90.1015	99.6049
		90.1715	99.6053
		90.2416	99.6056
		90.3115	99.6059
		90.3816	99.6062
		90.4515	99.6065
		90.5216	99.6069
		90.5915	99.6072
		90.6616	99.6075
		90.7316	99.6078
		90.8016	99.6081
		90.8716	99.6085
		90.9416	99.6088
		91.0116	99.6091
		91.0816	99.6094
		91.1516	99.6098
		91.2216	99.6101
		91.2916	99.6104
		91.3616	99.6107
		91.4316	99.611
		91.5016	99.6114
		91.5716	99.6117
		91.6416	99.612
		91.7116	99.6123
		91.7816	99.6127
		91.8516	99.613
		91.9216	99.6133
		91.9916	99.6136
		92.0616	99.6139
		92.1316	99.6142
		92.2016	99.6145
		92.2716	99.6148
		92.3416	99.6151
		92.4116	99.6154
		92.4816	99.6156
		92.5516	99.6159
		92.6216	99.6162
		92.6916	99.6165
		92.7616	99.6168
		92.8316	99.617
		92.9016	99.6173
		92.9716	99.6176
		93.0416	99.6179
		93.1116	99.6182
		93.1816	99.6184
		93.2516	99.6187
		93.3216	99.619
		93.3916	99.6193
		93.4616	99.6196
		93.5316	99.6198
		93.6016	99.6201
		93.6716	99.6204
		93.7416	99.6207
		93.8116	99.621
		93.8816	99.6212
		93.9516	99.6215
		94.0216	99.6218
		94.0916	99.6221
		94.1616	99.6224
		94.2316	99.6226
		94.3016	99.6229
		94.3716	99.6232
		94.4416	99.6235
		94.5116	99.6238
		94.5816	99.624
		94.6516	99.6243
		94.7216	99.6246
		94.7916	99.6249
		94.8616	99.6252
		94.9316	99.6254
		95.0016	99.6257
		95.0716	99.626
		95.1416	99.6263
		95.2116	99.6266
		95.2816	99.6268
		95.3516	99.6271
		95.4216	99.6274
		95.4916	99.6277
		95.5616	99.628
		95.6316	99.6282
		95.7016	99.6285
		95.7716	99.6288
		95.8416	99.6291
		95.9116	99.6294
		95.9817	99.6296
		96.0516	99.6299
		96.1217	99.6302
		96.1916	99.6305
		96.2617	99.6308
		96.3316	99.631
		96.4017	99.6313
		96.4716	99.6316
		96.5417	99.6319
		96.6117	99.6322
		96.6817	99.6325
		96.7517	99.6328
		96.8217	99.6331
		96.8917	99.6333
		96.9617	99.6337
		97.0317	99.6339
		97.1017	99.6342
		97.1717	99.6345
		97.2417	99.6348
		97.3117	99.6351
		97.3817	99.6354
		97.4517	99.6357
		97.5217	99.636
		97.5917	99.6363
		97.6617	99.6366
		97.7317	99.6369
		97.8017	99.6372
		97.8717	99.6375
		97.9417	99.6378
		98.0117	99.6381
		98.0817	99.6384
		98.1517	99.6386
		98.2217	99.6388
		98.2917	99.639
		98.3617	99.6392
		98.4317	99.6394
		98.5017	99.6396
		98.5717	99.6398
		98.6417	99.64
		98.7117	99.6402
		98.7817	99.6404
		98.8517	99.6406
		98.9217	99.6407
		98.9917	99.641
		99.0617	99.6411
		99.1317	99.6413
		99.2017	99.6415
		99.2717	99.6417
		99.3417	99.6419
		99.4117	99.6421
		99.4817	99.6423
		99.5517	99.6425
		99.6217	99.6427
		99.6917	99.6429
		99.7617	99.6431
		99.8317	99.6433
		99.9017	99.6435
		99.9717	99.6437
		100.042	99.6439
		100.112	99.6441
		100.182	99.6443
		100.252	99.6445
		100.322	99.6447
		100.392	99.6449
		100.462	99.6451
		100.532	99.6453
		100.602	99.6455
		100.672	99.6457
		100.742	99.6459
		100.812	99.6461
		100.882	99.6463
		100.952	99.6465
		101.022	99.6467
		101.092	99.6469
		101.162	99.647
		101.232	99.6472
		101.302	99.6474
		101.372	99.6476
		101.442	99.6478
		101.512	99.648
		101.582	99.6482
		101.652	99.6484
		101.722	99.6486
		101.792	99.6488
		101.862	99.649
		101.932	99.6492
		102.002	99.6494
		102.072	99.6496
		102.142	99.6498
		102.212	99.65
		102.282	99.6502
		102.352	99.6504
		102.422	99.6506
		102.492	99.6508
		102.562	99.6509
		102.632	99.6511
		102.702	99.6513
		102.772	99.6515
		102.842	99.6517
		102.912	99.6519
		102.982	99.6521
		103.052	99.6523
		103.122	99.6525
		103.192	99.6527
		103.262	99.6529
		103.332	99.6531
		103.402	99.6533
		103.472	99.6535
		103.542	99.6537
		103.612	99.6539
		103.682	99.6541
		103.752	99.6543
		103.822	99.6544
		103.892	99.6546
		103.962	99.6548
		104.032	99.655
		104.102	99.6552
		104.172	99.6554
		104.242	99.6556
		104.312	99.6558
		104.382	99.656
		104.452	99.6562
		104.522	99.6564
		104.592	99.6566
		104.662	99.6568
		104.732	99.657
		104.802	99.6572
		104.872	99.6574
		104.942	99.6576
		105.012	99.6578
		105.082	99.6579
		105.152	99.6582
		105.222	99.6583
		105.292	99.6585
		105.362	99.6587
		105.432	99.6589
		105.502	99.6591
		105.572	99.6593
		105.642	99.6595
		105.712	99.6597
		105.782	99.6599
		105.852	99.6601
		105.922	99.6603
		105.992	99.6605
		106.062	99.6607
		106.132	99.6609
		106.202	99.6611
		106.272	99.6613
		106.342	99.6615
		106.412	99.6617
		106.482	99.6619
		106.552	99.6621
		106.622	99.6624
		106.692	99.6625
		106.762	99.6628
		106.832	99.663
		106.902	99.6632
		106.972	99.6634
		107.042	99.6636
		107.112	99.6638
		107.182	99.664
		107.252	99.6642
		107.322	99.6644
		107.392	99.6646
		107.462	99.6648
		107.532	99.665
		107.602	99.6652
		107.672	99.6654
		107.742	99.6656
		107.812	99.6658
		107.882	99.666
		107.952	99.6663
		108.022	99.6665
		108.092	99.6667
		108.162	99.6669
		108.232	99.6671
		108.302	99.6673
		108.372	99.6675
		108.442	99.6677
		108.512	99.6679
		108.582	99.6681
		108.652	99.6683
		108.722	99.6685
		108.792	99.6687
		108.862	99.6689
		108.932	99.6691
		109.002	99.6693
		109.072	99.6695
		109.142	99.6697
		109.212	99.67
		109.282	99.6702
		109.352	99.6704
		109.422	99.6706
		109.492	99.6708
		109.562	99.671
		109.632	99.6712
		109.702	99.6714
		109.772	99.6716
		109.842	99.6718
		109.912	99.672
		109.982	99.6722
		110.052	99.6724
		110.122	99.6726
		110.192	99.6728
		110.262	99.673
		110.332	99.6732
		110.402	99.6735
		110.472	99.6736
		110.542	99.6739
		110.612	99.6741
		110.682	99.6743
		110.752	99.6745
		110.822	99.6747
		110.892	99.6749
		110.962	99.6751
		111.032	99.6753
		111.102	99.6756
		111.172	99.6758
		111.242	99.6761
		111.312	99.6764
		111.382	99.6766
		111.452	99.6769
		111.522	99.6772
		111.592	99.6774
		111.662	99.6777
		111.732	99.678
		111.802	99.6782
		111.872	99.6785
		111.942	99.6787
		112.012	99.679
		112.082	99.6793
		112.152	99.6795
		112.222	99.6798
		112.292	99.6801
		112.362	99.6803
		112.432	99.6806
		112.502	99.6808
		112.572	99.6811
		112.642	99.6814
		112.712	99.6816
		112.782	99.6819
		112.852	99.6821
		112.922	99.6824
		112.992	99.6827
		113.062	99.6829
		113.132	99.6832
		113.202	99.6835
		113.272	99.6837
		113.342	99.684
		113.412	99.6843
		113.482	99.6845
		113.552	99.6848
		113.622	99.685
		113.692	99.6853
		113.762	99.6856
		113.832	99.6858
		113.902	99.6861
		113.972	99.6864
		114.042	99.6866
		114.112	99.6869
		114.182	99.6871
		114.252	99.6874
		114.322	99.6877
		114.392	99.6879
		114.462	99.6882
		114.532	99.6885
		114.602	99.6887
		114.672	99.689
		114.742	99.6892
		114.812	99.6895
		114.882	99.6898
		114.952	99.69
		115.022	99.6903
		115.092	99.6906
		115.162	99.6908
		115.232	99.6911
		115.302	99.6913
		115.372	99.6916
		115.442	99.6919
		115.512	99.6921
		115.582	99.6924
		115.652	99.6927
		115.722	99.6929
		115.792	99.6932
		115.862	99.6934
		115.932	99.6937
		116.002	99.694
		116.072	99.6942
		116.142	99.6945
		116.212	99.6947
		116.282	99.695
		116.352	99.6953
		116.422	99.6955
		116.492	99.6958
		116.562	99.696
		116.632	99.6963
		116.702	99.6966
		116.772	99.6968
		116.842	99.6971
		116.912	99.6974
		116.982	99.6976
		117.052	99.6979
		117.122	99.6981
		117.192	99.6984
		117.262	99.6987
		117.332	99.6989
		117.402	99.6992
		117.472	99.6994
		117.542	99.6997
		117.612	99.7
		117.682	99.7002
		117.752	99.7005
		117.822	99.7008
		117.892	99.701
		117.962	99.7013
		118.032	99.7015
		118.102	99.7018
		118.172	99.7021
		118.242	99.7023
		118.312	99.7026
		118.382	99.7028
		118.452	99.7031
		118.522	99.7034
		118.592	99.7036
		118.662	99.7039
		118.732	99.7042
		118.802	99.7044
		118.872	99.7047
		118.942	99.7049
		119.012	99.7052
		119.082	99.7055
		119.152	99.7057
		119.222	99.706
		119.292	99.7062
		119.362	99.7065
		119.432	99.7068
		119.502	99.707
		119.572	99.7073
		119.642	99.7076
		119.712	99.7078
		119.782	99.7081
		119.852	99.7083
		119.922	99.7086
		119.992	99.7089
		120.062	99.7091
		120.132	99.7094
		120.202	99.7096
		120.272	99.7099
		120.342	99.7102
		120.412	99.7104
		120.482	99.7107
		120.552	99.711
		120.622	99.7112
		120.692	99.7115
		120.762	99.7117
		120.832	99.712
		120.902	99.7123
		120.972	99.7125
		121.042	99.7128
		121.112	99.713
		121.182	99.7133
		121.252	99.7136
		121.322	99.7138
		121.392	99.7141
		121.462	99.7144
		121.532	99.7146
		121.602	99.7149
		121.672	99.7151
		121.742	99.7154
		121.812	99.7157
		121.882	99.716
		121.952	99.7164
		122.022	99.7167
		122.092	99.7171
		122.162	99.7174
		122.232	99.7178
		122.302	99.7181
		122.372	99.7185
		122.442	99.7188
		122.512	99.7191
		122.582	99.7195
		122.652	99.7198
		122.722	99.7202
		122.792	99.7205
		122.862	99.7209
		122.932	99.7212
		123.002	99.7216
		123.072	99.7219
		123.142	99.7223
		123.212	99.7226
		123.282	99.723
		123.352	99.7233
		123.422	99.7237
		123.492	99.724
		123.562	99.7244
		123.632	99.7247
		123.702	99.725
		123.772	99.7254
		123.842	99.7257
		123.912	99.7261
		123.982	99.7264
		124.052	99.7268
		124.122	99.7271
		124.192	99.7275
		124.262	99.7278
		124.332	99.7282
		124.402	99.7285
		124.472	99.7289
		124.542	99.7292
		124.612	99.7296
		124.682	99.7299
		124.752	99.7302
		124.822	99.7306
		124.892	99.731
		124.962	99.7313
		125.032	99.7316
		125.102	99.732
		125.172	99.7323
		125.242	99.7327
		125.312	99.733
		125.382	99.7334
		125.452	99.7337
		125.522	99.7341
		125.592	99.7344
		125.662	99.7348
		125.732	99.7351
		125.802	99.7355
		125.872	99.7358
		125.942	99.7361
		126.012	99.7365
		126.082	99.7369
		126.152	99.7372
		126.222	99.7375
		126.292	99.7379
		126.362	99.7382
		126.432	99.7386
		126.502	99.7389
		126.572	99.7393
		126.642	99.7396
		126.712	99.74
		126.782	99.7403
		126.852	99.7407
		126.922	99.741
		126.992	99.7414
		127.062	99.7417
		127.132	99.7421
		127.202	99.7424
		127.272	99.7428
		127.342	99.7431
		127.412	99.7434
		127.482	99.7438
		127.552	99.7441
		127.622	99.7445
		127.692	99.7448
		127.762	99.7452
		127.832	99.7455
		127.902	99.7458
		127.972	99.7462
		128.042	99.7465
		128.112	99.7468
		128.182	99.7472
		128.252	99.7475
		128.322	99.7478
		128.392	99.7482
		128.462	99.7485
		128.532	99.7488
		128.602	99.7492
		128.672	99.7495
		128.742	99.7498
		128.812	99.7502
		128.882	99.7505
		128.952	99.7508
		129.022	99.7511
		129.092	99.7515
		129.162	99.7518
		129.232	99.7522
		129.302	99.7525
		129.372	99.7528
		129.442	99.7532
		129.512	99.7535
		129.582	99.7538
		129.652	99.7541
		129.722	99.7545
		129.792	99.7548
		129.862	99.7552
		129.932	99.7555
		130.002	99.7558
		130.072	99.7562
		130.142	99.7565
		130.212	99.7568
		130.282	99.7571
		130.352	99.7575
		130.422	99.7578
		130.492	99.7581
		130.562	99.7585
		130.632	99.7588
		130.702	99.7591
		130.772	99.7595
		130.842	99.7598
		130.912	99.7601
		130.982	99.7605
		131.052	99.7608
		131.122	99.7611
		131.192	99.7615
		131.262	99.7618
		131.332	99.7621
		131.402	99.7625
		131.472	99.7628
		131.542	99.7631
		131.612	99.7635
		131.682	99.7638
		131.752	99.7641
		131.822	99.7645
		131.892	99.7648
		131.962	99.7651
		132.032	99.7655
		132.102	99.7658
		132.172	99.7661
		132.242	99.7665
		132.312	99.7668
		132.382	99.7671
		132.452	99.7675
		132.522	99.7678
		132.592	99.7681
		132.662	99.7685
		132.732	99.7688
		132.802	99.7691
		132.872	99.7695
		132.942	99.7698
		133.012	99.7701
		133.082	99.7705
		133.152	99.7708
		133.222	99.7711
		133.292	99.7715
		133.362	99.7718
		133.432	99.7721
		133.502	99.7725
		133.572	99.7728
		133.642	99.7731
		133.712	99.7735
		133.782	99.7738
		133.852	99.7742
		133.922	99.7746
		133.992	99.7749
		134.062	99.7753
		134.132	99.7757
		134.202	99.776
		134.272	99.7764
		134.342	99.7768
		134.412	99.7772
		134.482	99.7775
		134.552	99.7779
		134.622	99.7783
		134.692	99.7786
		134.762	99.779
		134.832	99.7794
		134.902	99.7798
		134.972	99.7801
		135.042	99.7805
		135.112	99.7809
		135.182	99.7812
		135.252	99.7816
		135.322	99.782
		135.392	99.7823
		135.462	99.7827
		135.532	99.7831
		135.602	99.7835
		135.672	99.7838
		135.742	99.7842
		135.812	99.7846
		135.882	99.7849
		135.952	99.7853
		136.022	99.7857
		136.092	99.786
		136.162	99.7864
		136.232	99.7868
		136.302	99.7871
		136.372	99.7875
		136.442	99.7879
		136.512	99.7883
		136.582	99.7886
		136.652	99.789
		136.722	99.7894
		136.792	99.7897
		136.862	99.7901
		136.932	99.7905
		137.002	99.7909
		137.072	99.7912
		137.142	99.7916
		137.212	99.792
		137.282	99.7923
		137.352	99.7927
		137.422	99.7931
		137.492	99.7934
		137.562	99.7938
		137.632	99.7942
		137.702	99.7946
		137.772	99.7949
		137.842	99.7953
		137.912	99.7957
		137.982	99.796
		138.052	99.7964
		138.122	99.7968
		138.192	99.7971
		138.262	99.7975
		138.332	99.7979
		138.402	99.7982
		138.472	99.7986
		138.542	99.799
		138.612	99.7994
		138.682	99.7997
		138.752	99.8001
		138.822	99.8005
		138.892	99.8008
		138.962	99.8012
		139.032	99.8016
		139.102	99.802
		139.172	99.8023
		139.242	99.8027
		139.312	99.8031
		139.382	99.8034
		139.452	99.8038
		139.522	99.8042
		139.592	99.8045
		139.662	99.8049
		139.732	99.8053
[truncated: 48,068 more rows]

## Sheet: Fig. 7
	Particles size
	um	um	um
	d(0.1)	d(0.5)	d(0.9)
#2	1.025	12.24	39.48
#3	2.9	14.4	40
#4	1.47	14.11	38.95
#5	2.26	14.22	39.42
#6	1.2	12.52	39.22
#7	0.87	12.61	37.03

## Sheet: Fig. 8
	Water demand
	%
#1	30
#2	30
#4	30
#5	31.6
#7	31.3
#8	30.9

## Sheet: Fig. 9
	Setting time
	h	h
	Initial setting	Final setting
#2	3.17	4.42
#4	3.42	4.08
#5	3.27	4.27
#7	2.92	3.87
#8	3.42	4.5

## Sheet: Fig. 10a
	Compressive strength
	Mpa	Mpa	Mpa	Mpa
	1 d	2 d	7 d	28 d
#2	12	21.2	37.1	53
#4	14.1	25	39.9	58.8
#5	13	23.8	36.3	57.2
#8	--	25.4	--	60.6

[truncated: 5 more sheets: Fig. 10b, Fig. 11, Fig. 12a, Fig. 12b, Fig. 13]
