# Supplementary material for: Characterization data of reference cement CEM III/A 42.5N used for priority program DFG SPP 2005 “Opus Fluidum Futurum – Rheology of reactive, multiscale, multiphase construction materials”
Source: Data Brief. 2020 Apr 12;30:105524. doi: 10.1016/j.dib.2020.105524 (PMC7168750; doi:10.1016/j.dib.2020.105524)
Supplement: Supplementary file 2 [file mmc2.xml]

<?xml version="1.0" encoding="utf-8" standalone="no"?>
<data>
  <datasets>
    <author>stephan@tu-berlin.de</author>
    <type>0</type>
    <dataset>
      <value>6</value>
      <reason>Other (please explain)</reason>
      <comments>I have submitted my raw data as a supplementary data file along with my manuscript</comments>
    </dataset>
  </datasets>
</data>
